# Supplementary material for: Nucleoside diphosphate kinase A (NME1) catalyses its own oligophosphorylation
Source: Nat Chem. 2025 Aug 20;17(11):1757–67. doi: 10.1038/s41557-025-01915-8 (PMC12580328; doi:10.1038/s41557-025-01915-8)
Supplement: Supplementary file 4 — Numerical Source Data [file 41557_2025_1915_MOESM4_ESM.xlsx]

## Sheet: Fig. 2b
		Luminescence (RLU)
		Blank	15227	11257	9604
		Only ATP	91874872	918664872	91873872
		Only GDP	88276348	88276348	88276348
		wt, 1 nM	9425088	9354353	9335165
		wt, 10 nM	6911165	6864424	6834717
		wt, 100 nM	6925426	7040587	6952222
		wt, 1000 nM	7260487	7208565	7125218
		pSer, 1 nM	73462263	72574537	73094127
		pSer, 10 nM	61106179	59935491	60352110
		pSer, 100 nM	32315582	34346109	35343715
		pSer, 1000 nM	15794271	13345506	13064482
		ppSer, 1 nM	79300216	79642409	81088768
		ppSer, 10 nM	74603245	77934417	79316275
		ppSer, 100 nM	80262719	76972252	77723431
		ppSer, 1000 nM	77334063	74608797	74961080
		pThr, 1 nM	89967352	82821906	83708936
		pThr, 10 nM	67214448	61994607	61774690
		pThr, 100 nM	40841368	40969452	41413895
		pThr, 1000 nM	26903335	20895272	20478441
