# Supplementary material for: Nucleoside diphosphate kinase A (NME1) catalyses its own oligophosphorylation
Source: Nat Chem. 2025 Aug 20;17(11):1757–67. doi: 10.1038/s41557-025-01915-8 (PMC12580328; doi:10.1038/s41557-025-01915-8)
Supplement: Supplementary file 6 — Numerical Source Data [file 41557_2025_1915_MOESM6_ESM.xlsx]

## Sheet: Fig. 3a
	Peakarea/Backgound			Normalized XIC area (in %)
	No ATP	With ATP		No ATP	With ATP
pT7	2.47e-06	2.93e-06		0.27567	0.327009
	2.53e-06	2.19e-06		0.282366	0.24442
	2.63e-06	2.63e-06		0.293527	0.293527
	2.43e-06	2.33e-06		0.271205	0.260045
pS44	2.69e-06	3.08e-06		0.300223	0.34375
	2.62e-06	3.52e-06		0.292411	0.392857
	3.41e-06	3.41e-06		0.38058	0.38058
	2.6e-06	3.41e-06		0.290179	0.38058
pS70	7.55e-05	5.24e-05		8.42634	5.84821
	3.51e-05	5.86e-05		3.91741	6.54018
	4.62e-05	4.25e-05		5.15625	4.7433
	3.48e-05	5.25e-05		3.88393	5.85938
pS120	3.75e-06	3.67e-06		0.418527	0.409598
	2.89e-06	3.98e-06		0.322545	0.444196
	3.67e-06	3.78e-06		0.409598	0.421875
	3.54e-06	3.58e-06		0.395089	0.399554
ppS94	0.000761	0.000162		84.933	18.0804
	0.000896	0.000198		100	22.0982
	0.000875	0.000215		97.6562	23.9955
	0.000721	0.000243		82.4	27.1205

## Sheet: Fig. 3c
	Peakarea/Backgound			Normalized XIC area (in %)
	No ATP	With ATP		No ATP	With ATP
pppS94 + Fe	0.000163	0.000276		58.4229	98.9247
	0.000185	0.000266		66.3082	95.3405
	0.000174	0.000279		62.3656	100
		0.00027			96.7742
ppppS94 + Fe	3.08e-05	0.000105		11.0394	37.6344
	3.73e-05	9.57e-05		13.3692	34.3011
	3.3e-05	0.000109		11.828	39.0681
		9.49e-05			34.0143
pppppS95 + Fe	1.63e-05	9.27e-05		5.84229	33.2258
	2.1e-05	6.45e-05		7.52688	23.1183
	1.69e-05	8.35e-05		6.05735	29.9283
		6.09e-05			21.828
ppppppS94 + Fe	1.214e-06	1.23e-05		0.435125	4.4086
	9.99e-07	1.244e-05		0.358065	4.45878
	1.23e-06	1.411e-05		0.44086	5.05735
		2.083e-05			7.46595

## Sheet: Fig. 3d
	Peakarea/Backgound			Normalized XIC area (in %)
	pNME1	pS94-F118-NME1		pNME1	pS94-F118-NME1
pS94	0.0157	0.015		98.7421	94.3396
	0.011676	0.0159		73.434	100
	0.014	0.0139		88.0503	87.4214
	0.015	0.0138		94.3396	86.7925
ppS94	0.00061	n.d.		3.83648	n.d.
	0.000385	n.d.		2.42138	n.d.
	0.000581	n.d.		3.65409	n.d.
	0.000554	n.d.		3.48428	n.d.
pppS94 + Fe	0.00382	n.d.		24.0252	n.d.
	0.0031165	n.d.		19.6006	n.d.
	0.0056281	n.d.		35.3969	n.d.
	0.0040678	n.d.		25.5836	n.d.
ppppS94 + Fe	0.0033	n.d.		20.7547	n.d.
	0.004811	n.d.		30.2579	n.d.
	0.0031037	n.d.		19.5201	n.d.
	0.004068	n.d.		25.5849	n.d.
pppppS94 + Fe	0.000152	n.d.		0.955975	n.d.
	0.000186	n.d.		1.16981	n.d.
	0.000238	n.d.		1.49686	n.d.
	0.0001795	n.d.		1.12893	n.d.
					n.d. = not detected
