# Supplementary material for: Nucleoside diphosphate kinase A (NME1) catalyses its own oligophosphorylation
Source: Nat Chem. 2025 Aug 20;17(11):1757–67. doi: 10.1038/s41557-025-01915-8 (PMC12580328; doi:10.1038/s41557-025-01915-8)
Supplement: Supplementary file 7 — Numerical Source Data [file 41557_2025_1915_MOESM7_ESM.xlsx]

## Sheet: Fig. 4b
LFQ
Index	Gene	Protein	Protein ID	Peptide	1 Intensity	2 Intensity	3 Intensity	4 Intensity	5 Intensity	6 Intensity	1 MaxLFQ Intensity	2 MaxLFQ Intensity	3 MaxLFQ Intensity	4 MaxLFQ Intensity	5 MaxLFQ Intensity	6 MaxLFQ Intensity
P15531_T94	NME1	sp|P15531|NDKA_HUMAN	P15531	VMLGEtNPADSKPGTIR	664948	547312	0	2.0495e+06	2.53797e+06	2535769	659032	542442	0	2.03126e+06	2.51539e+06	2.51321e+06
Experiment annotation
sample_name	sample	replicate
wt-NME1	1	1
wt-NME1	2	2
wt-NME1	3	3
wt-NME1+CDK1	4	1
wt-NME1+CDK1	5	2
wt-NME1+CDK1	6	3

## Sheet: Fig. 4c
		Luminescence (RLU)
		Blank	15227	11257	9604
		Only ATP	8054190	8680763	8738927
		Only Substrate	7302378	8313117	8601952
		Only NME1	9058856	9029023	9461893
		wt-NME1	3844279	3729487	3290481
		wt-NME1 + CDK1	7023882	6840309	7709281
		pT94-NME1	8554895	9047235	9022391
