# Supplementary material for: Nucleoside diphosphate kinase A (NME1) catalyses its own oligophosphorylation
Source: Nat Chem. 2025 Aug 20;17(11):1757–67. doi: 10.1038/s41557-025-01915-8 (PMC12580328; doi:10.1038/s41557-025-01915-8)
Supplement: Supplementary file 8 — Numerical Source Data [file 41557_2025_1915_MOESM8_ESM.xlsx]

## Sheet: Ext. Data Fig. 2a
		Luminescence (RLU)
		Blank	15227	11257	9604
		Only ATP	91874872	917456762	91867352
		Only TDP	90709156	90639653	91447832
		wt, 1 nM	10853425	10812416	10728823
		wt, 10 nM	9428154	9572416	9412629
		wt, 100 nM	8749726	8725663	8540964
		wt, 1000 nM	8835866	8800305	8753439
		pSer, 1 nM	69379930	68690017	69246740
		pSer, 10 nM	55203336	48036897	55203336
		pSer, 100 nM	42213145	41948801	42213145
		pSer, 1000 nM	16510101	16396473	16510101
		ppSer, 1 nM	67143908	67858617	66294445
		ppSer, 10 nM	67662092	67745452	67361907
		ppSer, 100 nM	69061545	67761335	68814135
		ppSer, 1000 nM	71109936	70268969	69763872
		pThr, 1 nM	66375709	64682928	65300956
		pThr, 10 nM	55433247	41299123	40925999
		pThr, 100 nM	42464320	41299126	42556723
		pThr, 1000 nM	8914164	8923931	8986022
