# Supplementary material for: Nucleoside diphosphate kinase A (NME1) catalyses its own oligophosphorylation
Source: Nat Chem. 2025 Aug 20;17(11):1757–67. doi: 10.1038/s41557-025-01915-8 (PMC12580328; doi:10.1038/s41557-025-01915-8)
Supplement: Supplementary file 9 — Numerical Source Data [file 41557_2025_1915_MOESM9_ESM.xlsx]

## Sheet: Ext. Data Fig. 3e,f
combined_site_STY_79.9663
Index	Gene	Protein	Protein ID	1_1 Intensity	1_2 Intensity	2_1 Intensity	2_2 Intensity	1_1 MaxLFQ Intensity	1_2 MaxLFQ Intensity	2_1 MaxLFQ Intensity	2_2 MaxLFQ Intensity
P15531_S94_S94	NME1	sp|P15531_S94|NDKA_HUMAN	P15531_S94	49549685000	47586840000	275647070000	313513500000	22747404000	18009522000	146122770000	215669340000
P15531_T94	NME1	sp|P15531|NDKA_HUMAN	P15531	22648656000	24252436000	97497090000	150695660000	11926799000	9711207000	58184004000	92639310000
Experiment annotation
sample_name	sample
ATP	1_1
ATP	1_2
no ATP	2_1
no ATP	2_2
