# Supplementary material for: Nucleoside diphosphate kinase A (NME1) catalyses its own oligophosphorylation
Source: Nat Chem. 2025 Aug 20;17(11):1757–67. doi: 10.1038/s41557-025-01915-8 (PMC12580328; doi:10.1038/s41557-025-01915-8)
Supplement: Supplementary file 10 — Numerical Source Data [file 41557_2025_1915_MOESM10_ESM.xlsx]

## Sheet: Ext. Data Fig. 4a,b
Scan Number	Sequence	Theoretical Mz	Charge	Modifications <Name;Index;Mass Change>	# Matched Fragments			Scan Number	Sequence	Theoretical Mz	Charge	Modifications <Name;Index;Mass Change>	# Matched Fragments			Scan Number	Sequence	Theoretical Mz	Charge	Modifications <Name;Index;Mass Change>	# Matched Fragments			Scan Number	Sequence	Theoretical Mz	Charge	Modifications <Name;Index;Mass Change>	# Matched Fragments			Scan Number	Sequence	Theoretical Mz	Charge	Modifications <Name;Index;Mass Change>	# Matched Fragments			Scan Number	Sequence	Theoretical Mz	Charge	Modifications <Name;Index;Mass Change>	# Matched Fragments
10625	VMLGETNPADSKPGTIR	654.618	3	<Oxidation;1;15.9900><pyrophospho;5;159.9327>	23			10781	VMLGETNPADSKPGTIR	654.618	3	<Oxidation;1;15.9900><pyrophospho;5;159.9327>	20			11180	VMLGETNPADSKPGTIR	654.618	3	<Oxidation;1;15.9900><pyrophospho;5;159.9327>	25			11254	VMLGETNPADSKPGTIR	654.618	3	<Oxidation;1;15.9900><pyrophospho;5;159.9327>	27			11339	VMLGETNPADSKPGTIR	654.618	3	<Oxidation;1;15.9900><pyrophospho;5;159.9327>	22			11986	VMLGETNPADSKPGTIR	654.618	3	<Oxidation;1;15.9900><pyrophospho;5;159.9327>	20
Fragment Type	Fragmented Bond Number	Attached Modifications <Name;Index;Mass Change>	Neutral Loss	Fragment Charge	Intensity			Fragment Type	Fragmented Bond Number	Attached Modifications <Name;Index;Mass Change>	Neutral Loss	Fragment Charge	Intensity			Fragment Type	Fragmented Bond Number	Attached Modifications <Name;Index;Mass Change>	Neutral Loss	Fragment Charge	Intensity			Fragment Type	Fragmented Bond Number	Attached Modifications <Name;Index;Mass Change>	Neutral Loss	Fragment Charge	Intensity			Fragment Type	Fragmented Bond Number	Attached Modifications <Name;Index;Mass Change>	Neutral Loss	Fragment Charge	Intensity			Fragment Type	Fragmented Bond Number	Attached Modifications <Name;Index;Mass Change>	Neutral Loss	Fragment Charge	Intensity
b	7	<Oxidation;2;15.9900><pyrophospho;6;159.9327>		1	89407.4			b	7	<Oxidation;2;15.9900><pyrophospho;6;159.9327>		1	47123.9			b	5	<Oxidation;2;15.9900>		1	124556			b	7	<Oxidation;2;15.9900><pyrophospho;6;159.9327>		1	103327			b	7	<Oxidation;2;15.9900><pyrophospho;6;159.9327>		1	80815.6			b	7	<Oxidation;2;15.9900><pyrophospho;6;159.9327>		1	18020.7
b	10	<Oxidation;2;15.9900><pyrophospho;6;159.9327>		1	45911.2			b	10	<Oxidation;2;15.9900><pyrophospho;6;159.9327>		1	32515.5			b	7	<Oxidation;2;15.9900><pyrophospho;6;159.9327>		1	76842.5			b	10	<Oxidation;2;15.9900><pyrophospho;6;159.9327>		1	64239.3			b	10	<Oxidation;2;15.9900><pyrophospho;6;159.9327>		1	53631.3			b	10	<Oxidation;2;15.9900><pyrophospho;6;159.9327>		1	17325.5
b	12	<Oxidation;2;15.9900><pyrophospho;6;159.9327>		2	22786.6			b	12	<Oxidation;2;15.9900><pyrophospho;6;159.9327>		2	19981.3			b	10	<Oxidation;2;15.9900><pyrophospho;6;159.9327>		1	66426.3			b	12	<Oxidation;2;15.9900><pyrophospho;6;159.9327>		2	38695.7			b	12	<Oxidation;2;15.9900><pyrophospho;6;159.9327>		2	27237.1			b	9	<Oxidation;2;15.9900><pyrophospho;6;159.9327>		1	7895.78
b	11	<Oxidation;2;15.9900><pyrophospho;6;159.9327>		1	14747.3			b	8	<Oxidation;2;15.9900><pyrophospho;6;159.9327>		1	19133.6			b	9	<Oxidation;2;15.9900><pyrophospho;6;159.9327>		1	24928.1			b	9	<Oxidation;2;15.9900><pyrophospho;6;159.9327>		1	24224.2			y	5			1	804608			y	5			1	233526
y	5			1	693703			y	10			2	576789			y	5			1	752950			b	8	<Oxidation;2;15.9900><pyrophospho;6;159.9327>		2	21866			y	10			2	674278			y	10			2	194408
y	10			2	664595			y	5			1	575994			y	10			2	741545			y	5			1	835011			y	15	<pyrophospho;6;159.9327>		2	645527			y	15	<pyrophospho;6;159.9327>		2	158079
y	15	<pyrophospho;6;159.9327>		2	620262			y	15	<pyrophospho;6;159.9327>		2	524651			y	15	<pyrophospho;6;159.9327>		2	681126			y	10			2	752052			y	7			2	345598			y	14	<pyrophospho;6;159.9327>		2	93774.8
y	7			2	316246			y	14	<pyrophospho;6;159.9327>		2	289923			y	14	<pyrophospho;6;159.9327>		2	404014			y	15	<pyrophospho;6;159.9327>		2	732528			y	14	<pyrophospho;6;159.9327>		2	322369			y	7			2	84674.8
y	14	<pyrophospho;6;159.9327>		2	314975			y	7			2	229536			y	7			2	329743			y	14	<pyrophospho;6;159.9327>		2	438313			y	11			2	194264			y	11			2	42033.1
y	11			2	163755			y	11			2	129630			y	11			2	182409			y	7			2	335809			y	7			1	146439			y	7			1	32341.5
y	7			1	119929			y	10			1	112172			y	8			2	122595			y	11			2	211201			y	8			2	145563			y	10			1	28154.6
y	10			1	94953.4			y	7			1	81295.5			y	5			2	113933			y	8			2	173233			y	10			1	132902			y	8			2	25317.8
y	8			2	94202			y	8			2	80150.7			y	7			1	113715			y	7			1	127858			y	8			1	109835			y	5			2	24577.7
y	8			1	74784.9			y	1			1	59499.6			y	10			1	106266			y	10			1	108389			y	1			1	68247.1			y	6			2	22870.1
y	5			2	70748.4			y	5			2	58969			y	8			1	76176.9			y	5			2	101866			y	5			2	66467.8			y	1			1	22840.1
y	16	<Oxidation;2;15.9900><pyrophospho;6;159.9327>		2	52721.1			y	8			1	57024.7			y	1			1	67694.6			y	8			1	73217.5			y	6			2	66120.8			y	8			1	19867.6
y	6			2	52497.4			y	6			2	39287.4			y	6			2	65446			y	6			2	70361.3			y	6			1	46256.9			y	6			1	10988.5
y	1			1	52497.2			y	6			1	30406.3			y	6			1	34979.2			y	1			1	65371.2			y	9			2	26688.9			y	2			1	7247.62
y	9			2	34954.6			y	2			1	13045.7			y	4			1	32947.8			y	6			1	36294.7			y	16	<Oxidation;2;15.9900><pyrophospho;6;159.9327>		2	20829.4			y	4			1	6315.43
y	6			1	31985.4											y	2			1	23068.7			y	9			2	31042.8			y	4			1	18945.5
y	13	<pyrophospho;6;159.9327>		2	16051.9											y	13	<pyrophospho;6;159.9327>		2	17511.4			y	13	<pyrophospho;6;159.9327>		2	23430.2			y	2			1	18199.6
y	4			1	15834.2											y	9			2	17104.5			y	2			1	20648
																y	11			1	16299.1			y	4			1	20292.3
																z	10			2	14592.1			y	16	<Oxidation;2;15.9900><pyrophospho;6;159.9327>		2	19681
																								y	11			1	14613.8
																								z	15	<pyrophospho;6;159.9327>		2	22697.3
																																								Scan Number	Sequence	Theoretical Mz	Charge	Modifications <Name;Index;Mass Change>	# Matched Fragments
Scan Number	Sequence	Theoretical Mz	Charge	Modifications <Name;Index;Mass Change>	# Matched Fragments			Scan Number	Sequence	Theoretical Mz	Charge	Modifications <Name;Index;Mass Change>	# Matched Fragments			Scan Number	Sequence	Theoretical Mz	Charge	Modifications <Name;Index;Mass Change>	# Matched Fragments			Scan Number	Sequence	Theoretical Mz	Charge	Modifications <Name;Index;Mass Change>	# Matched Fragments			Scan Number	Sequence	Theoretical Mz	Charge	Modifications <Name;Index;Mass Change>	# Matched Fragments			13791	VMLGETNPADSKPATIR	659.29	3	<Oxidation;1;15.9900><pyrophospho;5;159.9327>	22
11239	VMLGETNPADSKPATIR	659.29	3	<Oxidation;1;15.9900><pyrophospho;5;159.9327>	27			11694	VMLGETNPADSKPATIR	659.29	3	<Oxidation;1;15.9900><pyrophospho;5;159.9327>	21			11889	VMLGETNPADSKPATIR	659.29	3	<Oxidation;1;15.9900><pyrophospho;5;159.9327>	22			11964	VMLGETNPADSKPATIR	659.29	3	<Oxidation;1;15.9900><pyrophospho;5;159.9327>	21			12489	VMLGETNPADSKPATIR	659.29	3	<Oxidation;1;15.9900><pyrophospho;5;159.9327>	21
																																								Fragment Type	Fragmented Bond Number	Attached Modifications <Name;Index;Mass Change>	Neutral Loss	Fragment Charge	Intensity
Fragment Type	Fragmented Bond Number	Attached Modifications <Name;Index;Mass Change>	Neutral Loss	Fragment Charge	Intensity			Fragment Type	Fragmented Bond Number	Attached Modifications <Name;Index;Mass Change>	Neutral Loss	Fragment Charge	Intensity			Fragment Type	Fragmented Bond Number	Attached Modifications <Name;Index;Mass Change>	Neutral Loss	Fragment Charge	Intensity			Fragment Type	Fragmented Bond Number	Attached Modifications <Name;Index;Mass Change>	Neutral Loss	Fragment Charge	Intensity			Fragment Type	Fragmented Bond Number	Attached Modifications <Name;Index;Mass Change>	Neutral Loss	Fragment Charge	Intensity			b	7	<Oxidation;2;15.9900><pyrophospho;6;159.9327>		1	12543.1
b	5	<Oxidation;2;15.9900>		1	174363			b	10	<Oxidation;2;15.9900><pyrophospho;6;159.9327>		1	61846			b	7	<Oxidation;2;15.9900><pyrophospho;6;159.9327>		1	33173.4			b	7	<Oxidation;2;15.9900><pyrophospho;6;159.9327>		1	35891.8			b	7	<Oxidation;2;15.9900><pyrophospho;6;159.9327>		1	15821			b	10	<Oxidation;2;15.9900><pyrophospho;6;159.9327>		1	7200.9
b	10	<Oxidation;2;15.9900><pyrophospho;6;159.9327>		1	93277			b	7	<Oxidation;2;15.9900><pyrophospho;6;159.9327>		1	60888.4			b	10	<Oxidation;2;15.9900><pyrophospho;6;159.9327>		1	25471.4			b	10	<Oxidation;2;15.9900><pyrophospho;6;159.9327>		1	23127.6			b	10	<Oxidation;2;15.9900><pyrophospho;6;159.9327>		1	14464.1			b	9	<Oxidation;2;15.9900><pyrophospho;6;159.9327>		1	4758.1
b	7	<Oxidation;2;15.9900><pyrophospho;6;159.9327>		1	89135			b	12	<Oxidation;2;15.9900><pyrophospho;6;159.9327>		2	21110			b	9	<Oxidation;2;15.9900><pyrophospho;6;159.9327>		1	19007.4			b	12	<Oxidation;2;15.9900><pyrophospho;6;159.9327>		2	9419.48			y	5			1	191658			y	5			1	128271
b	12	<Oxidation;2;15.9900><pyrophospho;6;159.9327>		2	36372			b	11	<Oxidation;2;15.9900><pyrophospho;6;159.9327>		1	18133.7			y	10			2	407480			y	5			1	368662			y	10			2	160849			y	10			2	115186
b	9	<Oxidation;2;15.9900><pyrophospho;6;159.9327>		1	22110.4			y	15	<pyrophospho;6;159.9327>		2	643722			y	5			1	360284			y	10			2	329495			y	15	<pyrophospho;6;159.9327>		2	135852			y	15	<pyrophospho;6;159.9327>		2	90971.8
y	5			1	1.1363e+06			y	10			2	637485			y	15	<pyrophospho;6;159.9327>		2	335446			y	15	<pyrophospho;6;159.9327>		2	302686			y	14	<pyrophospho;6;159.9327>		2	87517.3			y	14	<pyrophospho;6;159.9327>		2	69197.5
y	10			2	1.08728e+06			y	5			1	574188			y	14	<pyrophospho;6;159.9327>		2	258047			y	14	<pyrophospho;6;159.9327>		2	201589			y	7			2	79348.6			y	7			2	49632.1
y	15	<pyrophospho;6;159.9327>		2	1.05931e+06			y	14	<pyrophospho;6;159.9327>		2	394230			y	7			2	153345			y	7			2	108471			y	11			2	51614.9			y	11			2	29289.7
y	14	<pyrophospho;6;159.9327>		2	613183			y	7			2	250768			y	11			2	91591.7			y	11			2	108115			y	1			1	37811.9			y	7			1	20086.2
y	7			2	505955			y	11			2	148710			y	8			2	80028.9			y	7			1	63686.5			y	10			1	30824.5			y	10			1	18034.3
y	11			2	291385			y	8			2	135899			y	7			1	79386.6			y	10			1	45437.7			y	8			2	28733.4			y	5			2	14549.7
y	8			2	216881			y	7			1	127948			y	10			1	76187.9			y	8			2	44078			y	7			1	26383.4			y	8			2	13770.1
y	10			1	181707			y	10			1	103705			y	5			2	48976.7			y	5			2	41020.8			y	6			2	21955.4			y	8			1	13692.9
y	7			1	167618			y	8			1	61509.6			y	1			1	41252.2			y	1			1	33843.4			y	5			2	21098.7			y	1			1	12894
y	8			1	128260			y	5			2	55847			y	6			1	27665.5			y	8			1	33495.7			y	8			1	15265.3			y	6			1	8331.06
y	1			1	100853			y	1			1	49570.7			y	8			1	22806.9			y	6			1	18421.2			y	6			1	10680.8			y	2			1	5444.52
y	5			2	98468.4			y	6			2	46238.5			y	16	<Oxidation;2;15.9900><pyrophospho;6;159.9327>		2	17640.3			y	6			2	15762.7			y	16	<Oxidation;2;15.9900><pyrophospho;6;159.9327>		2	10312.6			y	4			1	5202.4
y	6			2	71484.2			y	9			2	36678.6			y	6			2	17631.4			y	4			1	10598.3			y	3			1	6758.17			y	6			2	4638.02
y	6			1	65300.3			y	6			1	29257			y	3			1	11288.8			y	9			2	9161.42			y	2			1	6323.59			z	15	<pyrophospho;6;159.9327>		2	7197.89
y	9			2	46152.8			y	2			1	13181.4			y	2			1	10492			y	3			1	7882.64			z	11			2	9323.21			z	11			2	3696.57
y	9			1	31673.6											y	9			2	9889.74
y	16	<Oxidation;2;15.9900><pyrophospho;6;159.9327>		2	29677.6
y	11			1	24909.9
y	4			1	20545.8
y	3			1	19168.5
y	2			1	18366.2
Endogenous		Spectrum	10625	10781	11180	11254	11339	11986
Total daughter ion intensity			3.65755e+06	2.97713e+06	4.20687e+06	4.46626e+06	4.01482e+06	1.05026e+06
	Total y ion intensity		3.4847e+06	2.85838e+06	3.89952e+06	4.19121e+06	3.85314e+06	1.00702e+06
	Total b ion intensity		172852	118754	292753	252353	161684	43242
Rel. y ion intensity [%]			95.2741	96.0111	92.6942	93.8416	95.9728	95.8827
Rel. b ion intensity [%]			4.72591	3.98888	6.95894	5.65019	4.02718	4.11727
Relative ion intensity compared to corresponding total y - or b -ion intesity [%]		y5	19.9071	20.1511	19.3088	19.9229	20.8819	23.1899
		y10 2+	19.0718	20.1789	19.0163	17.9435	17.4994	19.3054
		y15 2+	17.7996	18.3549	17.4669	17.4777	16.7533	15.6977
		y14 2+	9.0388	10.1429	10.3606	10.4579	8.3664	9.31214
		y7 2+	9.07528	8.03031	8.45597	8.01221	8.96926	8.40848
		y11 2+	4.69927	4.53508	4.67773	5.03915	5.04171	4.17402
		y8 2+	2.70331	2.80407	3.14383	4.13324	3.77778	2.51414
		b7	51.7247	39.6818	26.2482	40.9456	49.9837	41.6741
		b10	26.5609	27.3805	22.6902	25.4562	33.1704	40.0664
SCAR		Spectrum	11239	11694	11889	11964	12489	13791
Total daughter ion intensity			6.32973e+06	3.47092e+06	2.12709e+06	1.81085e+06	962596	634588
	Total y ion intensity		5.91448e+06	3.30894e+06	2.04944e+06	1.74241e+06	922987	599191
	Total b ion intensity		415257	161978	77652.2	68438.9	30285.1	24502.1
Rel. y ion intensity [%]			93.4396	95.3333	96.3494	96.2206	95.8853	94.4221
Rel. b ion intensity [%]			6.56043	4.66673	3.65063	3.77939	3.14619	3.86111
Relative ion intensity compared to corresponding total y - or b -ion intesity [%]		y5	19.2123	17.3526	17.5796	21.1582	20.7649	21.4074
		y10 2+	18.3833	19.2656	19.8825	18.9103	17.427	19.2235
		y15 2+	17.9104	19.454	16.3677	17.3717	14.7188	15.1824
		y14 2+	10.3675	11.9141	12.5911	11.5696	9.48196	11.5485
		y7 2+	8.55452	7.57851	7.48229	6.22537	8.59694	8.28318
		y11 2+	4.92664	4.4942	4.46911	6.20494	5.59216	4.88821
		y8 2+	3.66695	4.10702	3.90492	2.52972	3.11309	2.29812
		b7	21.465	37.5905	42.7205	52.4436	52.2402	51.192
		b10	22.4625	38.1817	32.8019	33.7931	47.7598	29.3889

## Sheet: Ext. Data Fig. 4d
concentration [fmol]	VMLGE[ppT]NPADSKPGTIR_endo		VMLGE[ppT]NPADSKPATIR_SCAR		V[M-ox]LGE[ppT]NPADSKPGTIR_endo		V[M-ox]LGE[ppT]NPADSKPATIR_SCAR
10					4916020	4172539	3943464	3634820
25					10812368	10105402	10234418	8705875
50	919000	1220000	1820000	1610000	19988364	15809539	15775469	13197427
75	2010000	1540000	2500000	2360000	24674316	22411826	19531286	20799952
100	2620000	4900000	4060000	5120000	30835206	29882704	27839874	27861722
250	32800000	38200000	30600000	36900000	95189904	100000000	81357480	95374392
500	154000000	214000000	153000000	197000000	230000000	251000000	205000000	220000000
750	497000000	587000000	549000000	590000000	341000000	363000000	329000000	325000000
1000	1080000000	1490000000	1390000000	1250000000	428000000	468000000	441000000	474000000
2000	3890000000	4330000000	4460000000	3820000000	783000000	851000000	890000000	921000000

## Sheet: Ext. Data Fig. 4e
wt
Replicate Name	Precursor	Peptide Modified Sequence	RT	Peak Area			Peak Area RatioEndo/SCAR	c (SCAR) [fmol/ug]	c (Endo) [fmol/ug]
wt_1	601.3086+++	VM[+16]LGETNPADSKPGTIR	48.55	5250100000		Rep1_wt	3.34337	25	83.5843
wt_2	601.3086+++	VM[+16]LGETNPADSKPGTIR	48.14	5622900000		Rep2_wt	3.98533	25	99.6332
wt_3	601.3086+++	VM[+16]LGETNPADSKPGTIR	49.71	3233300000		Rep3_wt	3.9509	25	98.7726
wt_1	605.9805+++	VM[+16]LGETNPADSKPATIR	49.79	1570300000		Rep1_p	8.57549	0.0186741	0.16014
wt_2	605.9805+++	VM[+16]LGETNPADSKPATIR	49.45	1410900000		Rep2_p	20.0858	0.0232019	0.466028
wt_3	605.9805+++	VM[+16]LGETNPADSKPATIR	51.1	818370000		Rep1_pp	3.19086	0.0221592	0.0707069
p_1	627.9641+++	VM[+16]LGET[+80]NPADSKPGTIR	46.67	75960000		Rep2_pp	1.37023	0.0225232	0.0308621
p_2	627.9641+++	VM[+16]LGET[+80]NPADSKPGTIR	46.02	77714000		Rep3_pp	1.35181	0.0221311	0.0299171
p_1	632.6359+++	VM[+16]LGET[+80]NPADSKPATIR	48.12	8857800		Rep1_ppp	1.23563	0.0211884	0.026181
p_2	632.6359+++	VM[+16]LGET[+80]NPADSKPATIR	47.35	3869100		Rep2_ppp	0.986219	0.0218341	0.0215332
pp_1	654.6195+++	VM[+16]LGET[+159.9]NPADSKPGTIR	53.82	3813400		Rep3_ppp	1.4024	0.0196604	0.0275718
pp_2	654.6195+++	VM[+16]LGET[+159.9]NPADSKPGTIR	53.16	3403800
pp_3	654.6195+++	VM[+16]LGET[+159.9]NPADSKPGTIR	55.5	7413200
pp_1	659.2914+++	VM[+16]LGET[+159.9]NPADSKPATIR	54.81	1195100
pp_2	659.2914+++	VM[+16]LGET[+159.9]NPADSKPATIR	54.2	2484100
pp_3	659.2914+++	VM[+16]LGET[+159.9]NPADSKPATIR	56.49	5483900
ppp_1	689.2610+++	VM[+16]LGET[+263.9]NPADSKPGTIR	53.38	36813000
ppp_2	689.2610+++	VM[+16]LGET[+263.9]NPADSKPGTIR	53.07	37785000
ppp_3	689.2610+++	VM[+16]LGET[+263.9]NPADSKPGTIR	52.36	28013000
ppp_1	693.9328+++	VM[+16]LGET[+263.9]NPADSKPATIR	52.92	29793000
ppp_2	693.9328+++	VM[+16]LGET[+263.9]NPADSKPATIR	53.33	38313000
ppp_3	693.9328+++	VM[+16]LGET[+263.9]NPADSKPATIR	52.34	19975000
