# Supplementary material for: Nucleoside diphosphate kinase A (NME1) catalyses its own oligophosphorylation
Source: Nat Chem. 2025 Aug 20;17(11):1757–67. doi: 10.1038/s41557-025-01915-8 (PMC12580328; doi:10.1038/s41557-025-01915-8)
Supplement: Supplementary file 11 — Numerical Source Data [file 41557_2025_1915_MOESM11_ESM.xlsx]

## Sheet: Ext. Data Fig. 5c
wave_number	fsc_nomask	fsc_loosemask	fsc_tightmask	fsc_noisesub_raw	fsc_noisesub_true	fsc_noisesub
0.5	1	1	1	1	nan	1
1.5	0.999962	0.999993	1	1	nan	1
2.5	0.999985	0.999995	1	0.999999	0.4	1
3.5	0.999929	0.999979	0.999985	0.999985	-0.007782	0.999985
4.5	0.99995	0.99999	0.999996	0.999996	-0.060606	0.999996
5.5	0.999943	0.999982	0.999996	0.999996	-0.114754	0.999996
6.5	0.999867	0.999965	0.99999	0.99999	-0.04142	0.99999
7.5	0.999545	0.999903	0.999974	0.999974	-0.007009	0.999974
8.5	0.99958	0.999919	0.999974	0.999974	0.018223	0.999974
9.5	0.999472	0.999846	0.999956	0.999956	-0.009563	0.999956
10.5	0.999357	0.999811	0.999916	0.999916	-0.00569	0.999916
11.5	0.999505	0.999828	0.999932	0.999932	0.006963	0.999932
12.5	0.999437	0.99981	0.999941	0.999941	0.002004	0.999941
13.5	0.999326	0.999781	0.999948	0.999947	0.012472	0.999948
14.5	0.999489	0.999808	0.999945	0.999945	-0.001087	0.999945
15.5	0.999442	0.999799	0.999936	0.999936	-0.003721	0.999936
16.5	0.99929	0.999744	0.999911	0.999911	0.004679	0.999911
17.5	0.999173	0.999693	0.999882	0.999882	-0.001012	0.999882
18.5	0.998909	0.999586	0.999818	0.999817	0.001632	0.999818
19.5	0.998379	0.999286	0.999725	0.999726	-0.00348	0.999725
20.5	0.997738	0.998951	0.999638	0.999639	-0.00033	0.999638
21.5	0.996956	0.998642	0.999514	0.999516	-0.004312	0.999514
22.5	0.996737	0.998505	0.999411	0.999409	0.002723	0.999411
23.5	0.996076	0.998321	0.999268	0.999267	0.001707	0.999268
24.5	0.996077	0.998106	0.999128	0.999128	0	0.999128
25.5	0.99533	0.99784	0.998906	0.998906	5.4e-05	0.998906
26.5	0.994536	0.997117	0.998718	0.998714	0.002782	0.998718
27.5	0.993623	0.996879	0.998572	0.998572	-0.000417	0.998572
28.5	0.993654	0.996737	0.998465	0.998463	0.001396	0.998465
29.5	0.993616	0.996832	0.998318	0.998316	0.001097	0.998318
30.5	0.993151	0.996632	0.998232	0.998228	0.00232	0.998232
31.5	0.992637	0.996321	0.998181	0.998177	0.002027	0.998181
32.5	0.99288	0.996413	0.998236	0.998234	0.000945	0.998236
33.5	0.993157	0.996632	0.998296	0.998295	0.000629	0.998296
34.5	0.992818	0.996498	0.998195	0.998192	0.00178	0.998195
35.5	0.990713	0.995488	0.997723	0.997721	0.000811	0.997723
36.5	0.987508	0.993862	0.997014	0.997009	0.001694	0.997014
37.5	0.984346	0.992528	0.996248	0.996254	-0.001734	0.996248
38.5	0.979309	0.989559	0.994642	0.994667	-0.004694	0.994642
39.5	0.966929	0.983928	0.991663	0.991655	0.000921	0.991663
40.5	0.951027	0.975714	0.987639	0.987737	-0.007986	0.987639
41.5	0.929641	0.964423	0.981574	0.982231	-0.036973	0.981574
42.5	0.898777	0.947432	0.973465	0.968126	0.167513	0.973465
43.5	0.862004	0.928005	0.964383	0.901807	0.637273	0.964383
44.5	0.802406	0.903408	0.951962	0.495241	0.90483	0.951962
45.5	0.735746	0.869471	0.932697	0.270982	0.90768	0.90768
46.5	0.66455	0.819598	0.904628	0.20629	0.87984	0.87984
47.5	0.560377	0.752622	0.863769	0.142109	0.841202	0.841202
48.5	0.440147	0.645098	0.792727	0.117512	0.765126	0.765126
49.5	0.332702	0.5225	0.703601	0.072708	0.68036	0.68036
50.5	0.227524	0.413705	0.622018	0.063333	0.596461	0.596461
51.5	0.117537	0.256986	0.51168	0.063136	0.478772	0.478772
52.5	0.056163	0.15956	0.394617	0.030079	0.375843	0.375843
53.5	0.067825	0.148184	0.284334	0.030029	0.262178	0.262178
54.5	0.01879	0.081736	0.179556	0.026799	0.156963	0.156963
55.5	0.025948	0.063649	0.155595	0.011976	0.14536	0.14536
56.5	0.048466	0.087034	0.166083	0.000105	0.165995	0.165995
57.5	0.000629	0.036267	0.127866	-0.002629	0.130153	0.130153
58.5	0.003335	0.001785	0.071928	-0.010635	0.081694	0.081694
59.5	-0.024014	-0.021544	0.068446	-0.018136	0.08504	0.08504
60.5	-0.02059	-0.0092	0.042115	-0.004308	0.046224	0.046224
61.5	-0.000488	0.000882	-0.004106	0.02099	-0.025634	-0.025634
62.5	0.013913	-0.014682	0.01199	0.024731	-0.013065	-0.013065
63.5	0.020046	0.038341	0.017291	0.000775	0.016529	0.016529
64.5	0.01928	0.043376	0.07303	-0.021275	0.092341	0.092341
65.5	0.016689	0.025182	0.065036	-0.01191	0.07604	0.07604
66.5	0.0279	0.030638	0.018959	-0.005128	0.023964	0.023964
67.5	0.003837	-0.009282	-0.009517	-0.000213	-0.009303	-0.009303
68.5	-0.035525	-0.066221	-0.032974	-0.000159	-0.03281	-0.03281
69.5	-0.005285	-0.013544	-0.010517	-0.006729	-0.003763	-0.003763
70.5	0.010707	-0.005686	0.01253	0.007607	0.004961	0.004961
71.5	0.009933	0.013768	0.002475	0.014957	-0.012672	-0.012672
72.5	-0.029	-0.029777	-0.010769	0.002105	-0.012901	-0.012901
73.5	0.008328	-0.00257	0.024246	0.006954	0.017413	0.017413
74.5	0.018308	0.028968	0.030917	0.011492	0.019651	0.019651
75.5	0.005292	0.007222	0.017097	-0.006742	0.023678	0.023678
76.5	-0.004655	0.035706	0.024647	0.00467	0.020072	0.020072
77.5	-0.003234	0.007773	-0.002719	0.012271	-0.015176	-0.015176
78.5	-0.001271	0.004114	-0.032759	0.000302	-0.033071	-0.033071
79.5	-0.004032	-0.005633	-0.024567	-0.009874	-0.014549	-0.014549
80.5	-0.010572	0.006923	-0.007849	-0.002831	-0.005004	-0.005004
81.5	-0.0102	-0.022929	-0.026269	-0.006741	-0.019397	-0.019397
82.5	-0.018641	-0.02838	0.009251	-0.003395	0.012604	0.012604
83.5	0.020425	0.027802	0.048959	0.00305	0.04605	0.04605
84.5	-0.01226	-0.012506	0.016986	0.005071	0.011976	0.011976
85.5	0.003668	0.013402	-0.014986	0.00721	-0.022357	-0.022357
86.5	-0.005632	-0.018635	-0.026823	0.005625	-0.032631	-0.032631
87.5	-0.004569	0.004253	-0.007195	0.000553	-0.007752	-0.007752
88.5	0.012816	0.015227	0.003866	0.004023	-0.000157	-0.000157
89.5	-0.011701	0.016702	-0.009317	0.00707	-0.016504	-0.016504
90.5	0.002241	-0.000879	-0.01093	0.010077	-0.021221	-0.021221
91.5	0.016747	-0.002476	-0.031262	0.010854	-0.042578	-0.042578
92.5	0.007359	0.005178	-0.025786	-0.002633	-0.023092	-0.023092
93.5	0.010847	0.014566	-0.017074	-0.009311	-0.007692	-0.007692

## Sheet: Ext. Data Fig. 5g
		Masked
		d_inv	fsc
		0.0483855	0.81033	20.6673							0.0430898	0.806688
		0.0588839	0.811593	16.9826							0.0554076	0.806919
		0.0662903	0.813799	15.0852							0.0636308	0.807025
		0.0726431	0.812752	13.7659							0.0704242	0.807152
		0.0776377	0.812289	12.8803							0.0755506	0.805345
		0.0823531	0.812417	12.1428							0.0805668	0.804985
		0.0864982	0.813454	11.5609							0.0847967	0.804833
		0.0902596	0.810508	11.0792							0.0887412	0.804261
		0.0935497	0.810179	10.6895							0.0920892	0.804574
		0.097172	0.8084	10.291							0.0955692	0.803536
		0.100052	0.806795	9.99484							0.0988037	0.802462
		0.102759	0.805121	9.73152							0.101444	0.801553
		0.105586	0.804276	9.47096							0.104395	0.799754
		0.108109	0.801122	9.24996							0.10682	0.798536
		0.110575	0.798566	9.04363							0.109336	0.795978
		0.113254	0.79563	8.82974							0.111938	0.795757
		0.115092	0.792848	8.68867							0.114153	0.79373
		0.117427	0.790785	8.51592							0.116196	0.792873
		0.119552	0.786874	8.36453							0.118478	0.791582
		0.121593	0.785978	8.22416							0.120386	0.790536
		0.123297	0.783855	8.11049							0.1224	0.789699
		0.125394	0.780907	7.97483							0.124187	0.788338
		0.127401	0.776835	7.84925							0.126372	0.786025
		0.129095	0.773118	7.74623							0.128129	0.783946
		0.130852	0.769015	7.64223							0.129766	0.782179
		0.132525	0.763243	7.54572							0.131473	0.778945
		0.134035	0.759161	7.46074							0.133144	0.775622
		0.135631	0.755299	7.37292							0.134691	0.773667
		0.137322	0.752858	7.28215							0.136228	0.769699
		0.138853	0.748968	7.20185							0.137782	0.767746
		0.140606	0.744953	7.11208							0.139659	0.766522
		0.141815	0.740781	7.05142							0.140915	0.763642
		0.14353	0.735876	6.9672							0.142411	0.760204
		0.14469	0.731577	6.91135							0.143863	0.756932
		0.146188	0.728429	6.84051							0.145204	0.7531
		0.147579	0.724444	6.77605							0.146638	0.751766
		0.148631	0.722036	6.72809							0.147713	0.751636
		0.149916	0.719152	6.67039							0.148966	0.750841
		0.151445	0.717629	6.60306							0.150602	0.75027
		0.152653	0.713986	6.5508							0.151687	0.74924
		0.154323	0.711563	6.47993							0.153141	0.747895
		0.155533	0.710016	6.4295							0.154595	0.748194
		0.156472	0.709558	6.39092							0.155642	0.748103
		0.157496	0.70811	6.34938							0.156617	0.748059
		0.15865	0.706356	6.30317							0.157731	0.747688
		0.159877	0.705465	6.25481							0.158956	0.747406
		0.161127	0.704044	6.20629							0.160257	0.746467
		0.16211	0.701582	6.16866							0.161301	0.74657
		0.163346	0.700093	6.12199							0.162351	0.746678
		0.164461	0.699309	6.08048							0.163515	0.746326
		0.165614	0.697824	6.03813							0.164597	0.746234
		0.166657	0.694132	6.00036							0.16577	0.743672
		0.167604	0.692287	5.96646							0.166689	0.743923
		0.168714	0.691886	5.9272							0.167798	0.742994
		0.169736	0.691842	5.89149							0.168812	0.744113
		0.170778	0.6912	5.85556							0.169894	0.744116
		0.171792	0.690746	5.821							0.17091	0.744594
		0.172558	0.691619	5.79515							0.171754	0.745422
		0.173573	0.693209	5.76125							0.172601	0.747241
		0.174839	0.695058	5.71956							0.17384	0.749136
		0.17584	0.696725	5.68698							0.174978	0.751144
		0.17659	0.699298	5.66283							0.175775	0.754227
		0.177437	0.702146	5.63579							0.176608	0.756607
		0.178325	0.704767	5.60773							0.177375	0.759653
		0.179319	0.708096	5.57665							0.178333	0.763396
		0.180284	0.711851	5.54679							0.17938	0.767656
		0.181163	0.716306	5.5199							0.18034	0.771462
		0.182223	0.718596	5.48777							0.181151	0.774642
		0.182966	0.720449	5.46549							0.182007	0.777291
		0.183845	0.722972	5.43937							0.182983	0.779089
		0.184794	0.724879	5.41144							0.183886	0.780352
		0.185616	0.726988	5.38747							0.184779	0.783189
		0.186333	0.731171	5.36672							0.18556	0.786603
		0.187274	0.73335	5.33976							0.186307	0.790812
		0.188049	0.737038	5.31777							0.187187	0.791848
		0.188998	0.740081	5.29107							0.188118	0.79545
		0.189852	0.74269	5.26726							0.188969	0.798043
		0.19065	0.744036	5.24523							0.189718	0.800144
		0.191371	0.746862	5.22546							0.190351	0.803032
		0.192124	0.7502	5.20496							0.191249	0.805779
		0.19293	0.753478	5.18322							0.192115	0.808592
		0.193651	0.757006	5.16394							0.192729	0.813139
		0.194297	0.759136	5.14676							0.193394	0.815212
		0.195278	0.762499	5.12089							0.194318	0.817712
		0.196076	0.764664	5.10007							0.195159	0.820216
		0.196977	0.767885	5.07673							0.196009	0.822694
		0.197596	0.771092	5.06084							0.196724	0.825785
		0.198382	0.774188	5.04079							0.197455	0.829145
		0.199154	0.776767	5.02125							0.198275	0.831594
		0.200006	0.780025	4.99986							0.199165	0.833617
		0.200754	0.782909	4.98121							0.199811	0.835619
		0.201462	0.786329	4.96372							0.200547	0.838282
		0.202086	0.788692	4.94838							0.201165	0.841104
		0.202754	0.791081	4.93209							0.201892	0.842705
		0.203392	0.79309	4.91661							0.202524	0.845197
		0.204066	0.795391	4.90037							0.203135	0.847939
		0.204683	0.798865	4.88561							0.20386	0.850561
		0.205391	0.801882	4.86877							0.204453	0.852761
		0.206072	0.805546	4.85268							0.205144	0.854574
		0.206838	0.808405	4.83471							0.205982	0.856478
		0.207615	0.812499	4.8166							0.206583	0.859639
		0.208387	0.817032	4.79877							0.207382	0.862202
		0.209173	0.820177	4.78074							0.208222	0.864746
		0.209822	0.822133	4.76594							0.209021	0.868121
		0.210467	0.827778	4.75134							0.209538	0.86983
		0.211085	0.83077	4.73744							0.210152	0.873617
		0.211732	0.833115	4.72294							0.210819	0.875742
		0.212387	0.83538	4.70839							0.211468	0.877888
		0.213011	0.838884	4.69459							0.212115	0.880505
		0.21357	0.840386	4.6823							0.212677	0.8813
		0.214232	0.843171	4.66783							0.21331	0.882202
		0.214827	0.845679	4.65491							0.213915	0.883952
		0.215354	0.848485	4.64352							0.214458	0.885646
		0.216062	0.850419	4.6283							0.215116	0.888094
		0.216974	0.85309	4.60885							0.215879	0.889534
		0.217567	0.855175	4.59629							0.216732	0.891817
		0.218071	0.857569	4.58566							0.217297	0.892096
		0.218714	0.860296	4.57218							0.2178	0.894201
		0.219268	0.8617	4.56062							0.218259	0.894875
		0.219849	0.864364	4.54859							0.218873	0.895494
		0.220439	0.863836	4.53641							0.219408	0.895698
		0.220953	0.86353	4.52584							0.220126	0.894536
		0.221545	0.864883	4.51376							0.220722	0.89542
		0.222207	0.866597	4.50031							0.221282	0.896477
		0.222797	0.867769	4.48839							0.221932	0.896988
		0.223428	0.868637	4.47571							0.222555	0.897236
		0.224186	0.869916	4.46057							0.223146	0.898438
		0.224849	0.871941	4.44743							0.223811	0.899188
		0.225359	0.872423	4.43736							0.224475	0.899139
		0.225977	0.871394	4.42523							0.224933	0.89928
		0.226533	0.870673	4.41437							0.225469	0.898628
		0.227048	0.871159	4.40436							0.226127	0.897992
		0.227533	0.870563	4.39496							0.226697	0.898311
		0.228107	0.871462	4.38391							0.22718	0.897908
		0.228584	0.871704	4.37476							0.227673	0.898081
		0.229206	0.869646	4.36289							0.228283	0.898151
		0.229723	0.868633	4.35307							0.228838	0.897936
		0.230308	0.869709	4.34201							0.229314	0.896329
		0.230835	0.869181	4.33209							0.229857	0.895635
		0.231403	0.868465	4.32147							0.230383	0.896141
		0.231954	0.868599	4.3112							0.231055	0.895487
		0.23251	0.868356	4.30088							0.231619	0.896164
		0.233002	0.868098	4.29181							0.232213	0.895066
		0.233632	0.866159	4.28024							0.232735	0.893751
		0.234263	0.865367	4.26871							0.233302	0.893968
		0.234774	0.865709	4.25941							0.233797	0.89491
		0.235214	0.864592	4.25145							0.23432	0.894495
		0.235787	0.863331	4.24111							0.234805	0.894071
		0.236373	0.863042	4.2306							0.235316	0.893853
		0.236914	0.862784	4.22094							0.235857	0.893721
		0.237359	0.862478	4.21302							0.236419	0.893206
		0.237771	0.861048	4.20573							0.236919	0.892462
		0.23829	0.860192	4.19657							0.237373	0.891733
		0.238868	0.859367	4.18641							0.23788	0.89081
		0.23946	0.858616	4.17607							0.238468	0.890834
		0.240012	0.859746	4.16646							0.238924	0.889953
		0.240498	0.858144	4.15804							0.239462	0.889805
		0.24097	0.858234	4.1499							0.239913	0.889523
		0.241399	0.85787	4.14253							0.240491	0.889236
		0.241872	0.857947	4.13441							0.240967	0.889436
		0.242368	0.858312	4.12595							0.241456	0.889628
		0.243	0.858119	4.11522							0.24201	0.889691
		0.243555	0.858193	4.10585							0.242652	0.889805
		0.244091	0.856357	4.09684							0.243187	0.889801
		0.244559	0.854728	4.08899							0.243591	0.889342
		0.245144	0.854009	4.07924							0.244106	0.8886
		0.2456	0.852438	4.07167							0.244628	0.887106
		0.245953	0.851874	4.06581							0.24511	0.886755
		0.246327	0.851151	4.05964							0.245472	0.886706
		0.246767	0.850473	4.05241							0.245856	0.88612
		0.247206	0.850206	4.0452							0.246325	0.885925
		0.24771	0.849863	4.03697							0.246722	0.887274
		0.248177	0.849057	4.02938							0.247233	0.886522
		0.248796	0.847816	4.01935							0.247708	0.885989
		0.249242	0.846542	4.01217							0.248201	0.885406
		0.249725	0.845551	4.0044							0.248697	0.884862
		0.250213	0.844682	3.99659							0.249281	0.884025
		0.250698	0.84462	3.98886							0.249702	0.882502
		0.251194	0.842769	3.98099							0.250127	0.881789
		0.25172	0.841522	3.97266							0.250534	0.88232
		0.252079	0.840123	3.96702							0.251051	0.881836
		0.252541	0.838917	3.95976							0.251671	0.882169
		0.25304	0.837163	3.95194							0.252093	0.880996
		0.253545	0.836996	3.94408							0.25253	0.880767
		0.254031	0.835714	3.93653							0.253033	0.880343
		0.254472	0.834401	3.9297							0.253454	0.879488
		0.254961	0.832738	3.92217							0.253929	0.879145
		0.255372	0.831972	3.91586							0.254426	0.878537
		0.255743	0.830459	3.91017							0.25486	0.87814
		0.256264	0.830012	3.90223							0.255258	0.877152
		0.256702	0.827585	3.89557							0.255655	0.87612
		0.257034	0.826352	3.89054							0.256137	0.875465
		0.257485	0.825565	3.88372							0.256517	0.875328
		0.257816	0.824228	3.87874							0.256989	0.874618
		0.258352	0.822587	3.87069							0.257488	0.873596
		0.258818	0.82247	3.86372							0.25789	0.873309
		0.259385	0.819929	3.85528							0.258333	0.872672
		0.259855	0.819208	3.8483							0.258768	0.871513
		0.260206	0.817961	3.8431							0.259147	0.870539
		0.260613	0.816995	3.83711							0.259577	0.870107
		0.261097	0.817135	3.83							0.260023	0.869464
		0.261485	0.815181	3.82431							0.260497	0.868955
		0.261894	0.814778	3.81833							0.260903	0.86892
		0.262285	0.813537	3.81264							0.261269	0.868466
		0.262742	0.81334	3.80602							0.261702	0.868308
		0.263126	0.811497	3.80047							0.262138	0.868224
		0.263535	0.811708	3.79456							0.262596	0.867821
		0.264006	0.810771	3.78779							0.262951	0.86751
		0.264341	0.810282	3.78299							0.263382	0.867464
		0.264862	0.809062	3.77555							0.263806	0.867039
		0.265301	0.809193	3.76931							0.264284	0.867151
		0.265821	0.807558	3.76194							0.264751	0.867174
		0.266184	0.806571	3.75679							0.265158	0.867759
		0.266604	0.805455	3.75088							0.265563	0.867418
		0.266967	0.803434	3.74578							0.265907	0.866676
		0.267286	0.802507	3.7413							0.266409	0.866615
		0.267728	0.800464	3.73513							0.266789	0.865561
		0.26815	0.799239	3.72925							0.267135	0.865784
		0.268733	0.797228	3.72117							0.267583	0.865982
		0.269172	0.796744	3.7151							0.268065	0.865845
		0.269473	0.794377	3.71094							0.268435	0.865362
		0.269771	0.792968	3.70685							0.268842	0.865501
		0.270204	0.791128	3.7009							0.269239	0.865395
		0.27052	0.789263	3.69659							0.269642	0.865256
		0.270986	0.787003	3.69022							0.270068	0.864841
		0.271492	0.786769	3.68335							0.270509	0.864652
		0.271946	0.785829	3.6772							0.270909	0.864626
		0.272307	0.785056	3.67233							0.271277	0.863861
		0.272665	0.782371	3.6675							0.271627	0.863013
		0.27311	0.78111	3.66153							0.272041	0.863159
		0.273534	0.781185	3.65586							0.272422	0.862222
		0.273955	0.77923	3.65024							0.272812	0.86212
		0.27423	0.778028	3.64658							0.273161	0.861773
		0.274577	0.776981	3.64197							0.273556	0.861718
		0.274905	0.775195	3.63762							0.273964	0.86199
		0.275227	0.773279	3.63337							0.2743	0.861311
		0.275654	0.772941	3.62773							0.274652	0.861611
		0.276039	0.772299	3.62268							0.274976	0.861857
		0.276497	0.76937	3.61668							0.275333	0.861853
		0.276819	0.767884	3.61247							0.275781	0.862301
		0.277226	0.765873	3.60716							0.276139	0.861713
		0.277605	0.766479	3.60224							0.276594	0.861823
		0.277999	0.76577	3.59713							0.276964	0.861439
		0.278448	0.76434	3.59133							0.277367	0.861942
		0.278814	0.7638	3.58661							0.277755	0.862576
		0.279184	0.763287	3.58187							0.278217	0.862181
		0.279529	0.763901	3.57745							0.278627	0.861879
		0.279937	0.763422	3.57223							0.278978	0.862228
		0.280421	0.763307	3.56606							0.27928	0.862496
		0.280781	0.763812	3.5615							0.279748	0.862253
		0.281142	0.763746	3.55692							0.280171	0.862745
		0.281514	0.763271	3.55222							0.280577	0.863271
		0.281872	0.764595	3.54771							0.280875	0.864417
		0.282268	0.764485	3.54273							0.281206	0.864965
		0.282625	0.765978	3.53826							0.281571	0.866105
		0.283004	0.765521	3.53351							0.281874	0.86581
		0.283411	0.763196	3.52844							0.282255	0.865957
		0.283693	0.763742	3.52493							0.282607	0.866096
		0.284007	0.762684	3.52104							0.28296	0.865612
		0.284343	0.762446	3.51688							0.283293	0.865617
		0.284669	0.761768	3.51285							0.283611	0.865603
		0.285091	0.761675	3.50765							0.283989	0.865432
		0.285486	0.760531	3.5028							0.284326	0.864498
		0.285809	0.758684	3.49885							0.284697	0.863607
		0.286225	0.760175	3.49375							0.285138	0.863037
		0.286604	0.76061	3.48914							0.285504	0.862357
		0.286989	0.759827	3.48445							0.28589	0.862967
		0.287293	0.761257	3.48076							0.286352	0.863033
		0.287709	0.760566	3.47573							0.286677	0.861965
		0.288028	0.760279	3.47188							0.287014	0.861726
		0.288398	0.75902	3.46743							0.287349	0.861174
		0.288723	0.757909	3.46353							0.287652	0.8605
		0.289051	0.758629	3.45959							0.288046	0.85922
		0.289377	0.756284	3.4557							0.288424	0.85847
		0.289739	0.75514	3.45138							0.288697	0.859279
		0.290026	0.755916	3.44796							0.289031	0.858713
		0.290364	0.755414	3.44395							0.289398	0.857817
		0.290767	0.75435	3.43919							0.289707	0.857377
		0.291128	0.755056	3.43491							0.290011	0.85781
		0.291391	0.754762	3.43181							0.29033	0.856893
		0.291787	0.753354	3.42716							0.290769	0.856548
		0.292138	0.752066	3.42304							0.291095	0.856204
		0.292469	0.749118	3.41917							0.291357	0.854788
		0.292852	0.7485	3.41469							0.291718	0.853706
		0.293177	0.747246	3.41091							0.292175	0.850882
		0.293554	0.747023	3.40653							0.292521	0.850613
		0.293918	0.745321	3.40231							0.292798	0.849636
		0.294283	0.743448	3.39809							0.293148	0.849996
		0.29466	0.742168	3.39374							0.293508	0.848546
		0.294929	0.741557	3.39064							0.293866	0.84595
		0.295213	0.739901	3.38738							0.294173	0.846599
		0.295537	0.73751	3.38367							0.294501	0.84567
		0.295934	0.735386	3.37913							0.29473	0.844418
		0.296279	0.732218	3.3752							0.295026	0.841719
		0.296596	0.728173	3.37159							0.295451	0.840725
		0.297019	0.726907	3.36678							0.29594	0.839787
		0.297383	0.724722	3.36266							0.296301	0.838042
		0.297768	0.724072	3.35832							0.296678	0.83576
		0.298122	0.72122	3.35434							0.297002	0.834266
		0.298459	0.717892	3.35055							0.297268	0.832412
		0.298782	0.715882	3.34693							0.297666	0.830014
		0.29906	0.711181	3.34381							0.297993	0.829126
		0.29931	0.710469	3.34101							0.298337	0.827846
		0.299606	0.709664	3.33772							0.298627	0.827276
		0.299848	0.707997	3.33502							0.298844	0.826153
		0.300225	0.704473	3.33083							0.299139	0.824255
		0.300507	0.700904	3.32771							0.299423	0.824384
		0.300775	0.696069	3.32474							0.299717	0.823974
		0.301073	0.693875	3.32145							0.300109	0.823462
		0.301489	0.691108	3.31687							0.300399	0.821725
		0.301877	0.688628	3.31261							0.300748	0.820595
		0.302253	0.684319	3.30848							0.301096	0.819141
		0.302522	0.680158	3.30555							0.30139	0.816908
		0.302744	0.677562	3.30312							0.301715	0.815111
		0.303048	0.671828	3.29981							0.301989	0.81286
		0.303454	0.669849	3.29539							0.302377	0.81147
		0.303768	0.66887	3.29199							0.302639	0.808131
		0.304072	0.666823	3.2887							0.302938	0.807527
		0.304365	0.664828	3.28553							0.303255	0.8044
		0.304616	0.659057	3.28282							0.303587	0.803025
		0.305023	0.653229	3.27844							0.303939	0.801349
		0.305328	0.65048	3.27517							0.304239	0.798
		0.305658	0.646863	3.27163							0.3046	0.795317
		0.306008	0.64406	3.26789							0.30504	0.792436
		0.306302	0.638366	3.26475							0.305295	0.790337
		0.306718	0.637276	3.26033							0.305607	0.787981
		0.307026	0.633543	3.25705							0.305893	0.784614
		0.307331	0.627246	3.25382							0.30617	0.781447
		0.307639	0.622754	3.25057							0.306435	0.78006
		0.307914	0.61952	3.24766							0.306806	0.778613
		0.308229	0.616751	3.24434							0.307102	0.776616
		0.308612	0.610911	3.24031							0.307425	0.773998
		0.3089	0.60898	3.23729							0.307695	0.771246
		0.309212	0.605179	3.23403							0.307989	0.769054
		0.309494	0.60264	3.23108							0.308333	0.766631
		0.309819	0.598456	3.22769							0.308602	0.764
		0.310107	0.594141	3.22469							0.308919	0.762634
		0.310423	0.587888	3.22141							0.309297	0.759202
		0.310705	0.582848	3.21849							0.309594	0.755848
		0.310925	0.581173	3.21621							0.309843	0.754111
		0.311192	0.578173	3.21345							0.310141	0.752157
		0.311523	0.573168	3.21004							0.310481	0.750194
		0.311844	0.564047	3.20673							0.310721	0.749017
		0.312207	0.561266	3.203							0.310993	0.746653
		0.312452	0.559429	3.20049							0.311307	0.744102
		0.3127	0.555818	3.19795							0.311586	0.739509
		0.313049	0.554351	3.19439							0.311884	0.735228
		0.313347	0.550562	3.19135							0.312229	0.731971
		0.313634	0.547662	3.18843							0.31253	0.728737
		0.313984	0.545332	3.18488							0.312861	0.730369
		0.314263	0.543609	3.18205							0.31326	0.728295
		0.314646	0.540412	3.17817							0.313674	0.727574
		0.314955	0.538081	3.17506							0.31391	0.724268
		0.315305	0.535849	3.17154							0.31413	0.720228
		0.315538	0.534943	3.16919							0.314405	0.716134
		0.31582	0.530958	3.16636							0.314678	0.715636
		0.316075	0.529893	3.16381							0.315024	0.713677
		0.316318	0.529684	3.16138							0.315323	0.713199
		0.316635	0.529032	3.15821							0.315626	0.711949
		0.31689	0.527517	3.15567							0.315889	0.708694
		0.317149	0.524065	3.15309							0.316128	0.708499
		0.317535	0.522157	3.14926							0.316371	0.705132
		0.317818	0.51446	3.14646							0.316632	0.702113
		0.318111	0.510278	3.14356							0.3169	0.70016
		0.318408	0.505825	3.14063							0.317206	0.696047
		0.318662	0.499538	3.13812							0.317504	0.6947
		0.318926	0.496874	3.13552							0.31776	0.692936
		0.319259	0.49531	3.13225							0.318046	0.690355
		0.319503	0.491953	3.12987							0.318289	0.690235
		0.31979	0.487123	3.12706							0.318494	0.689546
		0.320091	0.481778	3.12411							0.318867	0.688271
		0.320387	0.480338	3.12122							0.319208	0.687712
		0.320666	0.479475	3.11851							0.319523	0.685655
		0.320954	0.473238	3.11571							0.319849	0.683185
		0.321276	0.47035	3.11259							0.320167	0.680689
		0.321638	0.467964	3.10909							0.320531	0.677995
		0.321916	0.461428	3.1064							0.320791	0.675414
		0.322263	0.455761	3.10305							0.321057	0.673254
		0.322537	0.450023	3.10042							0.321328	0.670524
		0.322835	0.441601	3.09755							0.321597	0.666581
		0.323076	0.435228	3.09525							0.321806	0.66367
		0.323257	0.428575	3.09351							0.322115	0.658736
		0.323524	0.420128	3.09096							0.322426	0.656472
		0.323839	0.41474	3.08796							0.322696	0.652581
		0.324077	0.409138	3.08569							0.322957	0.65079
		0.324374	0.403021	3.08286							0.323163	0.651762
		0.324616	0.394537	3.08056							0.323451	0.647277
		0.324848	0.385259	3.07836							0.323794	0.647832
		0.32521	0.377795	3.07494							0.324151	0.644823
		0.325487	0.367115	3.07232							0.324431	0.64207
		0.325757	0.357966	3.06977							0.324677	0.640075
		0.326051	0.350844	3.067							0.324954	0.634495
		0.326352	0.345146	3.06418							0.325213	0.632272
		0.326596	0.336139	3.06189							0.325459	0.629582
		0.32689	0.327037	3.05914							0.325757	0.627918
		0.327152	0.32446	3.05668							0.326022	0.62532
		0.327463	0.310736	3.05378							0.326266	0.622818
		0.327732	0.302297	3.05127							0.326486	0.621216
		0.328023	0.29136	3.04857							0.326773	0.62006
		0.328283	0.281236	3.04615							0.327118	0.615739
		0.328469	0.269371	3.04443							0.327448	0.613559
		0.328721	0.255314	3.04209							0.327728	0.612407
		0.329071	0.245161	3.03886							0.327938	0.610884
		0.329373	0.234001	3.03607							0.328177	0.610396
		0.32971	0.22156	3.03297							0.328434	0.607604
		0.330013	0.20675	3.03019							0.328678	0.605934
		0.330349	0.196678	3.0271							0.32901	0.604171
		0.330592	0.184017	3.02487							0.329347	0.601273
		0.330762	0.170739	3.02332							0.329632	0.597172
		0.331026	0.158255	3.02091							0.329901	0.593925
		0.331293	0.145372	3.01848							0.33019	0.590617
		0.331521	0.13483	3.0164							0.330435	0.587165
		0.331765	0.122326	3.01418							0.3307	0.584375
		0.332054	0.111514	3.01155							0.33092	0.582337
		0.33223	0.100409	3.00996							0.331125	0.576655
		0.332461	0.0947536	3.00787							0.331353	0.575306
		0.33274	0.0778687	3.00535							0.33161	0.572311
		0.333039	0.0620356	3.00265							0.331817	0.57168
		0.333369	0.0476789	2.99968							0.332059	0.568085
		0.333637	0.0314842	2.99727							0.332296	0.565306
		0.333885	0.0222411	2.99504							0.332574	0.563805
		0.33412	0.0140067	2.99293							0.332861	0.559618
		0.334396	0.00345319	2.99047							0.333225	0.556
		0.3347	-0.00370711	2.98775							0.333532	0.553427
		0.334928	-0.0147164	2.98572							0.333804	0.550872
		0.335187	-0.019305	2.98341							0.334107	0.5461
		0.335506	-0.0303265	2.98057							0.334384	0.54299
		0.335754	-0.0412336	2.97837							0.334646	0.541472
		0.335961	-0.046709	2.97653							0.334895	0.53846
		0.336221	-0.0549632	2.97424							0.335092	0.533908
		0.336477	-0.0625507	2.97197							0.335386	0.529704
		0.336672	-0.069792	2.97025							0.335639	0.524707
		0.33697	-0.0783002	2.96763							0.335822	0.523646
		0.337285	-0.0865905	2.96485							0.33605	0.520221
		0.337612	-0.0930272	2.96198							0.3363	0.515311
		0.337872	-0.102622	2.9597							0.336519	0.512315
		0.33805	-0.106797	2.95814							0.336786	0.508359
		0.338352	-0.111723	2.9555							0.337035	0.50348
		0.33858	-0.111221	2.95352							0.337316	0.502051
		0.338833	-0.115407	2.95131							0.33764	0.499261
		0.339078	-0.118627	2.94917							0.337885	0.498123
		0.339377	-0.120791	2.94658							0.338148	0.494496
		0.339738	-0.11905	2.94345							0.338425	0.490478
		0.339989	-0.115432	2.94127							0.338712	0.48566
		0.340209	-0.115953	2.93937							0.339003	0.482784
		0.340438	-0.116082	2.93739							0.339261	0.480305
		0.34072	-0.116337	2.93496							0.339578	0.480213
		0.340917	-0.117959	2.93326							0.339846	0.479702
		0.341176	-0.116316	2.93104							0.340049	0.476868
		0.341474	-0.114791	2.92848							0.340293	0.475155
		0.341652	-0.112794	2.92695							0.340531	0.469456
		0.341915	-0.111742	2.9247							0.34078	0.466514
		0.342201	-0.110098	2.92226							0.340988	0.463574
		0.34237	-0.108237	2.92082							0.341238	0.462696
		0.342637	-0.107395	2.91854							0.34148	0.461804
		0.342899	-0.104659	2.91631							0.341772	0.460917
		0.343146	-0.101533	2.91422							0.342039	0.456004
		0.343465	-0.101515	2.91151							0.342273	0.452589
		0.343735	-0.102335	2.90922							0.342503	0.451076
		0.343968	-0.10314	2.90725							0.342669	0.44973
		0.344193	-0.10229	2.90535							0.342931	0.447017
		0.344458	-0.0977453	2.90311							0.343188	0.440938
		0.344729	-0.0991886	2.90083							0.343421	0.439035
		0.344958	-0.0934697	2.8989							0.343685	0.438404
		0.345138	-0.0890036	2.89739							0.34393	0.435505
		0.345319	-0.0832297	2.89587							0.344156	0.43721
		0.345555	-0.0762633	2.89389							0.344418	0.433901
		0.345808	-0.0758718	2.89178							0.34467	0.430878
		0.346102	-0.0727853	2.88932							0.344899	0.426896
		0.346384	-0.0704365	2.88697							0.345112	0.422935
		0.346609	-0.0649697	2.8851							0.345412	0.420284
		0.346908	-0.0596555	2.88261							0.345684	0.417056
		0.347133	-0.0558395	2.88074							0.345924	0.41106
		0.347339	-0.0545596	2.87903							0.346172	0.408742
		0.347526	-0.0506839	2.87748							0.346368	0.408545
		0.347792	-0.0463403	2.87528							0.346562	0.409044
		0.34802	-0.0445914	2.8734							0.3468	0.405916
		0.348201	-0.0378802	2.8719							0.347014	0.403152
		0.34849	-0.0348466	2.86952							0.34723	0.39969
		0.348722	-0.03176	2.86761							0.347441	0.39623
		0.348972	-0.0291002	2.86556							0.347702	0.39488
		0.349263	-0.0266952	2.86317							0.348	0.393188
		0.349511	-0.0239799	2.86114							0.348258	0.391066
		0.349737	-0.0190842	2.85929							0.348507	0.387953
		0.349982	-0.0191688	2.85729							0.348755	0.387902
		0.350214	-0.0200149	2.8554							0.349026	0.3839
		0.350503	-0.0187105	2.85304							0.349277	0.383573
		0.350729	-0.0192334	2.85121							0.349558	0.383607
		0.350977	-0.0138273	2.84919							0.349799	0.377445
		0.351216	-0.0116995	2.84725							0.350034	0.375097
		0.351461	-0.0103345	2.84526							0.350317	0.371534
		0.351729	-0.0110654	2.8431							0.350546	0.369159
		0.351955	-0.014383	2.84127							0.350759	0.366707
		0.352154	-0.0175531	2.83967							0.350985	0.36333
		0.352425	-0.0167107	2.83748							0.351207	0.35898
		0.352711	-0.0139766	2.83519							0.351491	0.356482
		0.352964	-0.0212289	2.83315							0.351744	0.356102
		0.353199	-0.0194726	2.83126							0.352002	0.355467
		0.353413	-0.0223829	2.82955							0.35217	0.350536
		0.353635	-0.0231856	2.82777							0.352401	0.347099
		0.353862	-0.0233231	2.82596							0.352624	0.345064
		0.354127	-0.0207036	2.82385							0.352806	0.345184
		0.35438	-0.0182812	2.82183							0.35307	0.34275
		0.354605	-0.0190631	2.82004							0.35331	0.339242
		0.35485	-0.0229796	2.81809							0.353531	0.334808
		0.355083	-0.0221071	2.81624							0.353743	0.333094
		0.355293	-0.0211109	2.81458							0.35399	0.328499
		0.355549	-0.023791	2.81256							0.354223	0.325946
		0.355772	-0.0223528	2.81079							0.35455	0.322654
		0.355985	-0.0196148	2.80911							0.354764	0.319311
		0.356198	-0.0184018	2.80743							0.354934	0.315322
		0.35639	-0.0172319	2.80591							0.355176	0.315349
		0.356671	-0.016249	2.8037							0.355416	0.311417
		0.356959	-0.015238	2.80144							0.355695	0.308269
		0.357157	-0.0158208	2.79989							0.355924	0.305398
		0.35737	-0.0181591	2.79822							0.356136	0.302609
		0.357585	-0.0258472	2.79654							0.356326	0.299952
		0.35771	-0.0233528	2.79556							0.356548	0.296082
		0.357956	-0.0213138	2.79364							0.356766	0.291408
		0.358231	-0.0226803	2.79149							0.356991	0.286178
		0.358454	-0.0167362	2.78976							0.357208	0.284275
		0.358658	-0.0167981	2.78817							0.35742	0.276912
		0.358894	-0.016735	2.78634							0.357647	0.27215
		0.359085	-0.0162536	2.78486							0.357873	0.267794
		0.359301	-0.017698	2.78318							0.358111	0.265038
		0.359535	-0.0151088	2.78137							0.358311	0.258572
		0.359768	-0.0137181	2.77957							0.35851	0.256353
		0.359996	-0.0112698	2.77781							0.358748	0.249113
		0.360216	-0.00913366	2.77611							0.359	0.240832
		0.360451	-0.00675836	2.7743							0.359285	0.235271
		0.360645	-0.00161256	2.77281							0.359518	0.229585
		0.360889	-0.00320554	2.77093							0.35969	0.225361
		0.361099	-0.00378035	2.76933							0.359925	0.221625
		0.36133	0.00247968	2.76755							0.360159	0.214357
		0.361551	0.00526051	2.76586							0.360351	0.209686
		0.361747	0.00651937	2.76437							0.360576	0.207134
		0.362046	0.00894342	2.76208							0.360786	0.200467
		0.362304	0.00979223	2.76011							0.36101	0.19564
		0.362535	0.0152159	2.75836							0.361216	0.188236
		0.362818	0.0140175	2.7562							0.361441	0.1828
		0.362997	0.0209766	2.75485							0.36174	0.175239
		0.363217	0.0238721	2.75317							0.361969	0.168226
		0.363463	0.0232058	2.75131							0.362243	0.161319
		0.363701	0.022954	2.74951							0.362478	0.157076
		0.363968	0.025897	2.74749							0.362687	0.15389
		0.364244	0.02279	2.74541							0.362927	0.148599
		0.364439	0.0218029	2.74394							0.363131	0.143757
		0.364639	0.0257961	2.74244							0.363405	0.137897
		0.364883	0.0306425	2.74061							0.363606	0.132823
		0.365125	0.0292447	2.73879							0.363787	0.127058
		0.365318	0.0314883	2.73734							0.363971	0.123943
		0.365536	0.033137	2.73571							0.364225	0.119668
		0.365737	0.0342374	2.73421							0.364386	0.114398
		0.365905	0.0374254	2.73295							0.364566	0.108853
		0.366129	0.0408388	2.73128							0.364782	0.101901
		0.366349	0.0399157	2.72963							0.365065	0.0955759
		0.366537	0.0404295	2.72823							0.365278	0.0902178
		0.366759	0.0412417	2.72659							0.36546	0.0845336
		0.366978	0.0439174	2.72496							0.365657	0.0805131
		0.367189	0.0424553	2.72339							0.365843	0.0714678
		0.367424	0.0435982	2.72165							0.36607	0.0645865
		0.367591	0.0430901	2.72041							0.366335	0.0583102
		0.367805	0.0413768	2.71883							0.366589	0.0542989
		0.368056	0.0462068	2.71698							0.366854	0.0495733
		0.36825	0.0467249	2.71554							0.367058	0.0443679
		0.36847	0.0483303	2.71393							0.367268	0.0401509
		0.368724	0.0458996	2.71206							0.367474	0.0328689
		0.368903	0.0431025	2.71074							0.367649	0.0270886
		0.369114	0.0478163	2.70919							0.367831	0.0262707
		0.369418	0.0462477	2.70696							0.368073	0.0217169
		0.369621	0.045071	2.70548							0.368328	0.0161169
		0.36978	0.0422052	2.70431							0.368539	0.0117381
		0.369927	0.0427052	2.70324							0.368768	0.00797833
		0.370155	0.0423728	2.70157							0.368975	0.00982008
		0.370414	0.0433681	2.69968							0.369221	0.00712504
		0.370656	0.0431152	2.69792							0.369448	0.00580718
		0.37093	0.0423652	2.69593							0.369649	-0.000638354
		0.371155	0.0412239	2.69429							0.369829	-0.00463789
		0.371383	0.0370173	2.69264							0.370063	-0.00872875
		0.37158	0.0375836	2.69121							0.370287	-0.00980953
		0.371807	0.0356648	2.68957							0.370479	-0.0128594
		0.372034	0.0356461	2.68793							0.370709	-0.0170572
		0.372209	0.0328843	2.68666							0.370895	-0.0196918
		0.372369	0.0315807	2.68551							0.37106	-0.0194567
		0.372572	0.0290498	2.68404							0.371327	-0.0194178
		0.372809	0.0292931	2.68234							0.371542	-0.0227036
		0.373024	0.0305769	2.68079							0.371724	-0.0226604
		0.373195	0.0298478	2.67956							0.371933	-0.0270755
		0.373353	0.0301869	2.67843							0.372111	-0.0300269
		0.373558	0.0280813	2.67696							0.372322	-0.0312062
		0.373741	0.0269153	2.67565							0.372536	-0.0345574
		0.373956	0.026764	2.67411							0.372714	-0.0360808
		0.374225	0.029385	2.67219							0.372905	-0.035581
		0.37444	0.0292635	2.67065							0.373146	-0.0341164
		0.374641	0.0294159	2.66922							0.373321	-0.034813
		0.374861	0.0282998	2.66766							0.37352	-0.0354595
		0.375036	0.0237653	2.66641							0.373739	-0.0367883
		0.375273	0.0256709	2.66473							0.373956	-0.0391559
		0.375566	0.024666	2.66265							0.374202	-0.0450015
		0.375766	0.0257249	2.66123							0.37443	-0.0455155
		0.375983	0.0261698	2.6597							0.37464	-0.0429123
		0.376162	0.0246547	2.65843							0.37487	-0.0377792
		0.376333	0.0220932	2.65722							0.375125	-0.0392507
		0.376532	0.0197838	2.65582							0.375294	-0.0393563
		0.376734	0.017737	2.65439							0.375497	-0.0386391
		0.376938	0.0196931	2.65295							0.375715	-0.0366387
		0.377175	0.0159257	2.65129							0.375908	-0.0378494
		0.377447	0.0148831	2.64938							0.376107	-0.0389649
		0.377667	0.0154484	2.64784							0.376303	-0.0407061
		0.377896	0.0146373	2.64623							0.376527	-0.0396491
		0.378071	0.0131256	2.64501							0.376759	-0.0400598
		0.378227	0.0111485	2.64392							0.376983	-0.0406883
		0.378402	0.00753293	2.64269							0.377205	-0.0451099
		0.378641	0.00193646	2.64102							0.377436	-0.0454854
		0.378847	-0.00112334	2.63959							0.377589	-0.0468498
		0.379026	-0.00159195	2.63834							0.377773	-0.048411
		0.379226	-0.00447093	2.63695							0.377969	-0.0478635
		0.379422	-0.00185661	2.63559							0.378127	-0.0505266
		0.379617	-0.000190105	2.63423							0.378298	-0.0524112
		0.379833	-0.000519078	2.63273							0.378569	-0.0538964
		0.380046	0.00218965	2.63126							0.378784	-0.0534012
		0.380274	0.00286423	2.62968							0.378984	-0.05619
		0.380516	0.00082506	2.62801							0.379166	-0.0561686
		0.38072	0.00267063	2.6266							0.379321	-0.0553789
		0.380893	0.00235196	2.62541							0.379508	-0.0539487
		0.381109	0.00387975	2.62392							0.37971	-0.0579119
		0.381351	0.00554613	2.62226							0.379923	-0.0569916
		0.381547	0.00411615	2.62091							0.380079	-0.0581482
		0.381717	0.0050592	2.61974							0.380313	-0.0557901
		0.381917	0.00489022	2.61837							0.380534	-0.0551618
		0.382149	0.00693024	2.61678							0.380744	-0.0574013
		0.382393	0.00305665	2.61511							0.380918	-0.0578051
		0.382544	0.00666348	2.61408							0.381075	-0.0553815
		0.382685	0.00789507	2.61312							0.38129	-0.0554345
		0.382874	0.00905292	2.61183							0.381517	-0.0540145
		0.383074	0.00926138	2.61046							0.381751	-0.0546601
		0.383284	0.0104033	2.60903							0.381963	-0.058867
		0.383512	0.00979518	2.60748							0.38224	-0.0568671
		0.383658	0.0117188	2.60649							0.382496	-0.0581289
		0.383854	0.0135527	2.60515							0.382661	-0.05527
		0.384051	0.0152309	2.60382							0.382858	-0.0544831
		0.3843	0.0120864	2.60214							0.38303	-0.0485307
		0.384521	0.0112759	2.60064							0.383276	-0.0490381
		0.384732	0.0171859	2.59922							0.383435	-0.0476031
		0.384927	0.0158044	2.5979							0.383577	-0.0489693
		0.38506	0.0159673	2.597							0.383812	-0.0495216
		0.385238	0.0233912	2.5958							0.383994	-0.0503523
		0.385421	0.0266223	2.59456							0.384246	-0.0512038
		0.385703	0.0246626	2.59267							0.384449	-0.0511075
		0.385905	0.0237575	2.59131							0.384609	-0.0484725
		0.386103	0.0262372	2.58998							0.384773	-0.0474957
		0.386326	0.0262639	2.58849							0.384957	-0.0470428
		0.386511	0.0241478	2.58725							0.385159	-0.050404
		0.386692	0.0244714	2.58604							0.385368	-0.0500754
		0.386896	0.0205613	2.58467							0.385571	-0.0508079
		0.387095	0.0176332	2.58335							0.385793	-0.0480241
		0.387281	0.021527	2.5821							0.385983	-0.0474829
		0.387509	0.0182935	2.58059							0.386198	-0.0435651
		0.387697	0.0160571	2.57934							0.38641	-0.0385855
		0.387893	0.0138352	2.57803							0.386583	-0.0363625
		0.388076	0.0145324	2.57682							0.386775	-0.0338668
		0.388235	0.0126544	2.57576							0.386919	-0.0313343
		0.388426	0.0136571	2.57449							0.387103	-0.0272989
		0.388635	0.010075	2.57311							0.387266	-0.0246251
		0.388828	0.00581257	2.57183							0.387479	-0.0236583
		0.388986	0.00487616	2.57079							0.387727	-0.0221519
		0.389143	0.00296688	2.56975							0.387984	-0.0174953
		0.389345	0.00602949	2.56841							0.38816	-0.0124665
		0.389573	0.00651651	2.56691							0.388352	-0.0092698
		0.38976	0.000925656	2.56568							0.388526	-0.0129192
		0.389936	0.000172784	2.56452							0.388684	-0.00754744
		0.390156	0.00300538	2.56308							0.388826	-0.00389343
		0.39034	0.00756171	2.56187							0.388987	-0.00373438
		0.390585	0.0055276	2.56026							0.389153	1.16661e-05
		0.390845	0.0044339	2.55856							0.389344	0.000315433
		0.391052	0.00420231	2.5572							0.389504	0.00334372
		0.391223	0.00371745	2.55609							0.389706	0.00216859
		0.391401	0.00379344	2.55492							0.389917	0.00500315
		0.391568	0.00552606	2.55383							0.390122	0.00565958
		0.391715	0.00807466	2.55287							0.390349	0.00767747
		0.391913	0.00540082	2.55159							0.390532	0.00646237
		0.392142	0.00438366	2.5501							0.390716	0.0108455
		0.39232	0.00136508	2.54894							0.390921	0.0137164
		0.39254	0.00365712	2.54751							0.391095	0.0165184
		0.392722	0.00287405	2.54633							0.391335	0.0164744
		0.392853	0.00361262	2.54548							0.391535	0.0160563
		0.393006	0.00310023	2.54449							0.391743	0.0187086
		0.393199	0.0024047	2.54324							0.391915	0.0193828
		0.393348	0.000291521	2.54228							0.392086	0.0200567
		0.393556	-0.000967842	2.54094							0.392279	0.0218533
		0.393798	-0.00357972	2.53937							0.39247	0.026664
		0.394011	-0.00247782	2.538							0.392671	0.0257506
		0.394183	-0.00221709	2.5369							0.392855	0.0271704
		0.394446	-0.00413821	2.5352							0.393024	0.0280076
		0.394615	-0.00626242	2.53411							0.393239	0.0260815
		0.39477	-0.00195176	2.53312							0.393433	0.0294656
		0.394979	-0.00281005	2.53178							0.39367	0.0319924
		0.395163	0.000860955	2.5306							0.393854	0.0322017
		0.395375	-0.000419142	2.52924							0.393998	0.0313797
		0.395553	0.00123328	2.5281							0.394158	0.0343253
		0.395726	0.00111813	2.527							0.394318	0.0393225
		0.395943	-0.00139924	2.52561							0.39451	0.0389305
		0.396109	-0.00239283	2.52456							0.394729	0.0368003
		0.396301	-0.0021375	2.52334							0.394965	0.0382298
		0.396509	-0.000238605	2.52201							0.395168	0.0379787
		0.39668	0.0022499	2.52092							0.395372	0.0391079
		0.396855	0.00431165	2.51981							0.395518	0.034801
		0.397002	0.00446884	2.51888							0.3957	0.0319711
		0.397166	0.00598098	2.51784							0.395891	0.0329027
		0.397351	0.00201158	2.51666							0.39604	0.0339494
		0.397554	-0.000795006	2.51538							0.396188	0.0314302
		0.397741	0.000855242	2.5142							0.396421	0.0307346
		0.397957	0.00048102	2.51283							0.396612	0.0274816
		0.398148	0.000693647	2.51163							0.396805	0.0294792
		0.398313	0.00187558	2.51059							0.396997	0.0284027
		0.398537	0.00438872	2.50918							0.397164	0.0254078
		0.398759	0.00443551	2.50778							0.397412	0.024084
		0.398941	0.00420899	2.50664							0.397594	0.0259508
		0.399129	0.00529995	2.50546							0.3978	0.025359
		0.399405	0.00503258	2.50373							0.398065	0.0264343
		0.399602	0.00268552	2.50249							0.398242	0.0242583
		0.399778	0.0047342	2.50139							0.398388	0.0245119
		0.399936	0.00125761	2.5004							0.398571	0.0237832
		0.400104	0.00553673	2.49935							0.398756	0.0246755
		0.400243	0.00951592	2.49848							0.398909	0.0232717
		0.4004	0.0120765	2.4975							0.399061	0.0237901
		0.400583	0.0116943	2.49636							0.399234	0.0220418
		0.4008	0.0114447	2.49501							0.3994	0.0186199
		0.400978	0.0133845	2.4939							0.399592	0.017838
		0.401153	0.0156988	2.49282							0.399767	0.0160938
		0.401328	0.0181504	2.49173							0.399952	0.0130373
		0.401464	0.016796	2.49088							0.400092	0.0146594
		0.401693	0.019214	2.48946							0.400256	0.0160105
		0.401829	0.0192598	2.48862							0.400433	0.0122585
		0.402019	0.0190391	2.48744							0.400671	0.00858307
		0.402184	0.02034	2.48643							0.400863	0.00740415
		0.402344	0.0203177	2.48543							0.401032	0.00555306
		0.4025	0.0229379	2.48447							0.401174	0.00667001
		0.402664	0.0290939	2.48346							0.401338	0.00418472
		0.402865	0.0298873	2.48222							0.401518	0.00550715
		0.403045	0.0275002	2.48112							0.401719	0.00392305
		0.403234	0.0293112	2.47995							0.40185	0.00387893
		0.403407	0.0338051	2.47888							0.402033	0.000636782
		0.403599	0.0369119	2.47771							0.40221	-0.00190893
		0.403785	0.0320127	2.47657							0.402402	0.00101489
		0.403919	0.03286	2.47575							0.402533	0.00204025
		0.404071	0.0343147	2.47481							0.402698	-0.0013237
		0.404309	0.0302904	2.47336							0.402883	-0.00313516
		0.404477	0.0303687	2.47233							0.403101	-0.0047837
		0.404635	0.0297337	2.47136							0.403251	-0.00697036
		0.404843	0.025136	2.47009							0.403453	-0.011456
		0.405041	0.0238988	2.46889							0.403663	-0.0124392
		0.405193	0.0239333	2.46796							0.403845	-0.0148734
		0.405424	0.0253308	2.46655							0.404046	-0.011971
		0.405629	0.0229876	2.46531							0.40424	-0.0144748
		0.405852	0.0241293	2.46395							0.404387	-0.0138499
		0.406042	0.0230532	2.4628							0.404528	-0.0167611
		0.406209	0.0200814	2.46178							0.404781	-0.0146515
		0.406347	0.0175586	2.46095							0.40499	-0.020771
		0.406511	0.0180897	2.45996							0.405184	-0.0243233
		0.406671	0.0163396	2.45899							0.405335	-0.0264176
		0.406836	0.0189665	2.45799							0.405524	-0.0264056
		0.407043	0.0203408	2.45674							0.405698	-0.026693
		0.407252	0.0193639	2.45548							0.405846	-0.030252
		0.407407	0.0218986	2.45455							0.406021	-0.0302025
		0.407601	0.0237443	2.45338							0.406203	-0.0289988
		0.40778	0.0264599	2.4523							0.406355	-0.0319514
		0.407938	0.0259068	2.45135							0.40652	-0.0355057
		0.408078	0.0214654	2.45051							0.406712	-0.0364338
		0.408287	0.022602	2.44926							0.406871	-0.0367841
		0.408469	0.027955	2.44816							0.407031	-0.0346995
		0.40863	0.029986	2.4472							0.407226	-0.0356523
		0.408851	0.0302663	2.44588							0.407418	-0.0388114
		0.409069	0.0262932	2.44457							0.407617	-0.035746
		0.409274	0.0284111	2.44335							0.407772	-0.0322156
		0.409416	0.0294212	2.4425							0.407964	-0.031499
		0.409588	0.0283841	2.44148							0.408144	-0.0314052
		0.409775	0.0278916	2.44037							0.408346	-0.0340558
		0.409917	0.0262928	2.43952							0.40853	-0.0334239
		0.410061	0.0222762	2.43866							0.408714	-0.0314645
		0.410246	0.0165756	2.43756							0.408924	-0.0331405
		0.410428	0.0151832	2.43648							0.409111	-0.0330616
		0.410615	0.0156007	2.43537							0.409288	-0.0317183
		0.410797	0.0149556	2.43429							0.409453	-0.0339371
		0.41099	0.0135153	2.43315							0.409646	-0.0339982
		0.41117	0.0118626	2.43209							0.409792	-0.0333621
		0.411351	0.00938808	2.43101							0.409963	-0.0350004
		0.411529	0.0122629	2.42996							0.410111	-0.0372302
		0.411667	0.0141842	2.42915							0.410248	-0.0354245
		0.411849	0.0120836	2.42808							0.4104	-0.0339678
		0.412013	0.011991	2.42711							0.4106	-0.0325826
		0.412197	0.0140689	2.42603							0.410801	-0.0331627
		0.412392	0.0109567	2.42487							0.410954	-0.0323376
		0.412576	0.00940409	2.4238							0.411105	-0.0281974
		0.412701	0.00747894	2.42306							0.41129	-0.0286759
		0.412873	0.00770744	2.42205							0.411473	-0.0274184
		0.413013	0.00305496	2.42123							0.411685	-0.0268346
		0.413179	0.00272841	2.42026							0.41185	-0.0262087
		0.413318	-0.00161162	2.41945							0.411984	-0.0227451
		0.413456	-0.00184504	2.41863							0.412185	-0.018531
		0.413656	-0.00469195	2.41747							0.412362	-0.0166148
		0.413843	-0.00558892	2.41637							0.412525	-0.0188683
		0.414011	-0.00477391	2.41539							0.412682	-0.0187219
		0.414168	-0.00569596	2.41448							0.412836	-0.0159587
		0.414352	-0.00764308	2.41341							0.41298	-0.0139435
		0.414543	-0.0143517	2.41229							0.413136	-0.0131989
		0.414704	-0.0157311	2.41136							0.413322	-0.0139073
		0.414861	-0.0183127	2.41044							0.413474	-0.0113696
		0.415042	-0.0194014	2.4094							0.413628	-0.00640118
		0.415229	-0.0210662	2.40831							0.413804	-0.00626428
		0.41542	-0.020182	2.4072							0.413913	-0.00507406
		0.415624	-0.019836	2.40602							0.414059	-0.00460133
		0.415788	-0.0220052	2.40507							0.414277	-0.00233291
		0.415932	-0.0262883	2.40424							0.414485	0.00217121
		0.416086	-0.021657	2.40335							0.414669	0.00386886
		0.41622	-0.0192251	2.40258							0.414862	0.00610909
		0.416423	-0.0197171	2.4014							0.415006	0.0116278
		0.416585	-0.0218553	2.40047							0.415178	0.0148094
		0.416751	-0.019468	2.39951							0.415306	0.0150777
		0.416926	-0.018585	2.3985							0.415473	0.0179487
		0.417093	-0.0211559	2.39754							0.415641	0.0202893
		0.417299	-0.0179424	2.39636							0.415778	0.0249043
		0.41747	-0.0193884	2.39538							0.415925	0.0276515
		0.417628	-0.0158875	2.39448							0.41611	0.0310774
		0.417764	-0.0146918	2.3937							0.416306	0.0315336
		0.417881	-0.015486	2.39303							0.416504	0.0317627
		0.418019	-0.0114498	2.39223							0.416725	0.0317319
		0.418187	-0.00773554	2.39128							0.416884	0.0347702
		0.418407	-0.00718902	2.39002							0.417035	0.0356286
		0.418593	-0.00661841	2.38895							0.417188	0.0346768
		0.418737	-0.00907616	2.38814							0.417397	0.0318451
		0.418919	-0.00618473	2.3871							0.417597	0.035512
		0.419172	-0.00799909	2.38566							0.417757	0.0354408
		0.419354	-0.00747916	2.38462							0.417878	0.0344357
		0.419523	-0.00687524	2.38366							0.418049	0.0381023
		0.419745	-0.00361496	2.3824							0.418261	0.0404093
		0.419924	-0.00874378	2.38139							0.418452	0.0373509
		0.420101	-0.00543762	2.38038							0.418597	0.0378449
		0.420279	-0.00760775	2.37937							0.418725	0.0394729
		0.420406	-0.00857731	2.37865							0.41889	0.0374828
		0.420549	-0.00781959	2.37784							0.41909	0.0329497
		0.420705	-0.00998171	2.37696							0.419267	0.0351686
		0.420836	-0.0110134	2.37622							0.419465	0.0302907
		0.420965	-0.0163831	2.3755							0.419624	0.0284881
		0.421102	-0.0212011	2.37472							0.419758	0.0279761
		0.421253	-0.019568	2.37387							0.419915	0.0226218
		0.421458	-0.0175861	2.37271							0.420042	0.0194845
		0.421595	-0.0193524	2.37195							0.420196	0.0225406
		0.421715	-0.02091	2.37127							0.420351	0.0233386
		0.421905	-0.0237843	2.3702							0.420525	0.0219858
		0.422086	-0.0214573	2.36918							0.42071	0.0211156
		0.422271	-0.0154503	2.36815							0.420868	0.0195519
		0.422406	-0.0147696	2.36739							0.421008	0.0170671
		0.422584	-0.0148746	2.36639							0.421163	0.0168684
		0.422734	-0.0129918	2.36555							0.421354	0.0157198
		0.422883	-0.0114381	2.36472							0.421531	0.0170554
		0.423029	-0.00932844	2.3639							0.421682	0.012991
		0.423183	-0.00832801	2.36304							0.421807	0.0126104
		0.423375	-0.00852767	2.36197							0.421981	0.00817579
		0.423575	-0.00614405	2.36086							0.42218	0.0106332
		0.42372	-0.00708445	2.36005							0.422304	0.0105171
		0.423903	-0.00370032	2.35903							0.42247	0.0112518
		0.424089	-0.00432329	2.35799							0.422637	0.0101789
		0.424292	-0.00369959	2.35687							0.422793	0.00461091
		0.424448	-0.00209444	2.356							0.422949	0.0059783
		0.424624	0.000114085	2.35502							0.423138	8.8421e-05
		0.424807	0.00174715	2.35401							0.423311	-0.00352439
		0.42499	0.000561184	2.353							0.423461	-0.00102718
		0.425132	0.00446193	2.35221							0.423645	-0.0030532
		0.425342	0.00770262	2.35105							0.423827	-0.00784317
		0.425504	0.0103247	2.35016							0.424057	-0.00941094
		0.425697	0.00791315	2.34909							0.424223	-0.0114424
		0.425862	0.00777075	2.34818							0.424379	-0.0166538
		0.425996	0.0033792	2.34744							0.424517	-0.0161007
		0.426152	0.00377772	2.34658							0.424665	-0.0181749
		0.426288	0.00368664	2.34583							0.424857	-0.0249295
		0.42649	0.00274736	2.34472							0.425006	-0.0280829
		0.426617	0.00224288	2.34402							0.425155	-0.0314933
		0.426745	0.00147711	2.34332							0.425356	-0.0326561
		0.42692	0.00149225	2.34236							0.425503	-0.036812
		0.427105	0.00216115	2.34135							0.425623	-0.0393007
		0.42725	0.00469451	2.34055							0.425784	-0.0397191
		0.427414	0.000792438	2.33965							0.426002	-0.0402565
		0.427562	-0.00157455	2.33884							0.426147	-0.0437524
		0.427768	-0.00189223	2.33772							0.426298	-0.0461414
		0.427925	-0.00483257	2.33686							0.426435	-0.0478254
		0.428075	-0.00397105	2.33604							0.42657	-0.0506226
		0.428213	-0.00252866	2.33529							0.426698	-0.0479874
		0.428365	-0.00629135	2.33446							0.426842	-0.0455104
		0.428509	-0.0116093	2.33367							0.427011	-0.0455633
		0.428622	-0.0112728	2.33306							0.427202	-0.0460534
		0.428744	-0.0127346	2.3324							0.427363	-0.0474208
		0.428935	-0.0127902	2.33135							0.427509	-0.0496942
		0.429074	-0.0114086	2.3306							0.427695	-0.0465081
		0.429205	-0.0132749	2.32989							0.427866	-0.0478514
		0.42939	-0.0133396	2.32889							0.427976	-0.04905
		0.429543	-0.0145114	2.32805							0.428075	-0.0467949
		0.429742	-0.0143099	2.32698							0.428237	-0.0446249
		0.429908	-0.0151477	2.32608							0.428406	-0.0442062
		0.430054	-0.016165	2.32529							0.428596	-0.0445141
		0.430233	-0.0162904	2.32432							0.428778	-0.0460209
		0.430378	-0.0114275	2.32354							0.428922	-0.0427554
		0.430555	-0.0106493	2.32259							0.429072	-0.0404593
		0.430704	-0.0109533	2.32178							0.429243	-0.0370947
		0.430867	-0.00904192	2.3209							0.429415	-0.0401343
		0.431009	-0.00756699	2.32014							0.429548	-0.0406476
		0.431174	-0.00399784	2.31925							0.429711	-0.0366699
		0.431302	-0.000966739	2.31856							0.429878	-0.0344619
		0.431467	0.000517949	2.31768							0.429992	-0.0322487
		0.431629	0.00132194	2.31681							0.430133	-0.0335142
		0.431782	0.00274523	2.31599							0.430312	-0.0289305
		0.431913	0.00756071	2.31528							0.430507	-0.026581
		0.432025	0.00997164	2.31468							0.430674	-0.0261562
		0.432168	0.0117293	2.31391							0.430836	-0.0212056
		0.432341	0.0187363	2.31299							0.43099	-0.0175257
		0.432506	0.0162515	2.31211							0.431147	-0.0188361
		0.432684	0.0187599	2.31116							0.431275	-0.0145162
		0.432851	0.0186785	2.31026							0.431413	-0.00925328
		0.433001	0.0215824	2.30946							0.431572	-0.00713959
		0.43315	0.0242997	2.30867							0.431742	-0.00363675
		0.433375	0.024875	2.30747							0.431901	0.000592991
		0.433534	0.0266753	2.30662							0.432069	-0.000358202
		0.433702	0.0239678	2.30573							0.432302	0.00217916
		0.433823	0.024671	2.30509							0.432486	0.00227135
		0.433994	0.0251022	2.30418							0.432653	0.00363396
		0.434188	0.0242691	2.30315							0.432788	0.00568993
		0.434366	0.0246107	2.30221							0.432925	0.00933244
		0.434539	0.0207928	2.30129							0.433084	0.00999346
		0.434692	0.0200316	2.30048							0.433219	0.010839
		0.434872	0.0222907	2.29953							0.433397	0.0156457
		0.435031	0.0222992	2.29869							0.433591	0.0180821
		0.435212	0.0228371	2.29773							0.433735	0.0230551
		0.435366	0.0189165	2.29692							0.433865	0.0238076
		0.435523	0.0204108	2.29609							0.434009	0.026744
		0.435672	0.0167196	2.29531							0.434167	0.0311146
		0.4358	0.0148505	2.29463							0.434311	0.0269322
		0.435948	0.0138471	2.29385							0.434458	0.0299174
		0.436124	0.014926	2.29292							0.434578	0.031563
		0.436267	0.010934	2.29217							0.434716	0.0338881
		0.436415	0.0114504	2.2914							0.43485	0.0344684
		0.43661	0.00831672	2.29037							0.435026	0.0344179
		0.436749	0.00628823	2.28964							0.435181	0.0384833
		0.436882	0.00972091	2.28895							0.435342	0.0387865
		0.437032	0.0099519	2.28816							0.435492	0.0399053
		0.43716	0.0142022	2.28749							0.435669	0.0414007
		0.437328	0.0140032	2.28661							0.435847	0.0443993
		0.437492	0.0125768	2.28576							0.436004	0.0453807
		0.437625	0.0102242	2.28506							0.436115	0.0465529
		0.437766	0.00587657	2.28433							0.436223	0.0468591
		0.437914	0.0101011	2.28356							0.436379	0.0449394
		0.43804	0.0127949	2.2829							0.43654	0.0448676
		0.438207	0.0118035	2.28203							0.436683	0.0443128
		0.438347	0.0101732	2.2813							0.436823	0.0447458
		0.438483	0.0100399	2.28059							0.436958	0.0445906
		0.43862	0.0111203	2.27988							0.437122	0.0427954
		0.438768	0.00998064	2.27911							0.437325	0.040002
		0.438922	0.0103136	2.27831							0.437494	0.0387336
		0.439079	0.0106194	2.2775							0.437602	0.0433339
		0.439214	0.0136712	2.27679							0.437757	0.0435681
		0.439385	0.0130094	2.27591							0.437929	0.0426608
		0.439561	0.0177063	2.275							0.438106	0.0428295
		0.439686	0.0195297	2.27435							0.438245	0.0406973
		0.439832	0.0186467	2.2736							0.438401	0.037637
		0.440007	0.0203405	2.27269							0.438541	0.0344797
		0.440146	0.0219385	2.27198							0.438664	0.0328663
		0.440315	0.0226432	2.2711							0.438817	0.0286475
		0.440497	0.0216313	2.27016							0.438975	0.0292526
		0.440634	0.0187473	2.26946							0.439105	0.0307917
		0.440814	0.0159092	2.26853							0.439271	0.0273252
		0.440972	0.0123589	2.26772							0.439442	0.0281406
		0.441137	0.0141814	2.26687							0.439606	0.0289676
		0.441302	0.0128992	2.26602							0.439754	0.0287652
		0.441444	0.01316	2.2653							0.439948	0.0258018
		0.441601	0.0125165	2.26449							0.440074	0.0277558
		0.44175	0.0115089	2.26373							0.440205	0.0292944
		0.4419	0.0147488	2.26295							0.440393	0.0307662
		0.442046	0.0155374	2.26221							0.440559	0.0336183
		0.44218	0.0125381	2.26152							0.440719	0.0332681
		0.442344	0.0109163	2.26069							0.440852	0.0292863
		0.442479	0.00830548	2.25999							0.44108	0.0275277
		0.442617	0.00487529	2.25929							0.441242	0.0259366
		0.442795	0.0034436	2.25838							0.441381	0.0198086
		0.442957	0.00219795	2.25756							0.441515	0.0181714
		0.443082	0.00147591	2.25692							0.441665	0.017563
		0.443246	0.000759097	2.25608							0.441794	0.0184897
		0.443369	-0.00118516	2.25546							0.441929	0.0222999
		0.443508	0.000155034	2.25475							0.442074	0.0230984
		0.443681	-0.00207597	2.25387							0.442196	0.0240231
		0.44386	-0.00461187	2.25296							0.442375	0.0208729
		0.44401	-0.0027086	2.2522							0.442537	0.0194147
		0.444142	-0.00185243	2.25153							0.442692	0.0175817
		0.44431	-0.00399043	2.25068							0.442864	0.0148456
		0.444473	-0.00207669	2.24986							0.442983	0.0137155
		0.444593	-0.00445525	2.24925							0.443087	0.0101369
		0.444721	-0.00619011	2.2486							0.443213	0.0056638
		0.444853	-0.00377523	2.24793							0.44333	0.00342417
		0.445015	-0.00383173	2.24711							0.443476	0.00566643
		0.445169	-0.00402449	2.24634							0.443653	0.0044276
		0.445296	-0.00245673	2.24569							0.44384	-0.00396046
		0.445405	-0.00212876	2.24515							0.443974	-0.00581325
		0.445543	0.000876938	2.24445							0.44412	-0.0085871
		0.445681	-0.0012737	2.24376							0.444305	-0.009132
		0.4458	-0.00384989	2.24316							0.444463	-0.010478
		0.445953	-0.00489922	2.24239							0.444582	-0.00899917
		0.446119	-0.00381082	2.24155							0.444715	-0.00984213
		0.446272	-0.00346342	2.24079							0.444817	-0.00779925
		0.446412	-0.00304498	2.24008							0.444929	-0.0120131
		0.44657	-0.00144931	2.23929							0.44506	-0.0145762
		0.446742	-0.00552917	2.23843							0.445211	-0.0181119
		0.446891	-0.00425838	2.23768							0.445344	-0.0245089
		0.447055	-0.00391259	2.23686							0.445475	-0.0261077
		0.447202	-0.00414262	2.23613							0.445601	-0.0303806
		0.447361	-0.00523856	2.23533							0.445743	-0.0350831
		0.447496	-0.00409371	2.23466							0.445896	-0.0315191
		0.447633	-0.00180979	2.23397							0.446062	-0.0373035
		0.447789	-0.00338134	2.23319							0.446258	-0.03777
		0.447954	-0.00489171	2.23237							0.446468	-0.035962
		0.448119	-0.0109825	2.23155							0.446642	-0.038754
		0.44827	-0.0142151	2.2308							0.446797	-0.0423979
		0.448403	-0.0132624	2.23014							0.446926	-0.044246
		0.448563	-0.0158818	2.22934							0.447055	-0.0476397
		0.448693	-0.018963	2.2287							0.447177	-0.0513886
		0.448881	-0.0192361	2.22776							0.447357	-0.0495239
		0.449007	-0.0182007	2.22714							0.447517	-0.0512558
		0.449134	-0.020582	2.22651							0.447643	-0.0525009
		0.449257	-0.0230116	2.2259							0.447762	-0.0523367
		0.449414	-0.021436	2.22512							0.447867	-0.0530416
		0.44951	-0.0240975	2.22464							0.44801	-0.0544213
		0.449627	-0.0229986	2.22406							0.448156	-0.0560513
		0.449796	-0.0235276	2.22323							0.448297	-0.0544527
		0.449988	-0.0247258	2.22228							0.448459	-0.0559244
		0.45014	-0.0289555	2.22153							0.448603	-0.0576626
		0.450293	-0.0314287	2.22078							0.44874	-0.0597653
		0.45041	-0.0314822	2.2202							0.448894	-0.0586524
		0.450552	-0.0292833	2.2195							0.449061	-0.0582007
		0.450704	-0.0298513	2.21875							0.449171	-0.0602362
		0.450864	-0.0290149	2.21796							0.449309	-0.0589931
		0.451008	-0.0270044	2.21726							0.449458	-0.0617729
		0.451146	-0.0248921	2.21658							0.449588	-0.0598916
		0.451306	-0.0246855	2.21579							0.449751	-0.0574541
		0.451436	-0.0219858	2.21515							0.449899	-0.0568579
		0.451577	-0.0203083	2.21446							0.450028	-0.0522699
		0.451722	-0.0193186	2.21375							0.450188	-0.0514887
		0.451908	-0.0211573	2.21284							0.450312	-0.0488819
		0.452046	-0.0212732	2.21216							0.450475	-0.0472187
		0.452201	-0.021201	2.21141							0.450646	-0.0485545
		0.452374	-0.0189127	2.21056							0.450789	-0.0488379
		0.452543	-0.019479	2.20974							0.450941	-0.0471085
		0.45272	-0.0162672	2.20887							0.451096	-0.0473962
		0.452861	-0.0136584	2.20819							0.451239	-0.0493132
		0.453018	-0.0135418	2.20742							0.451386	-0.045854
		0.453157	-0.0124947	2.20674							0.451568	-0.0437048
		0.453281	-0.0129398	2.20614							0.451723	-0.0426311
		0.453406	-0.012076	2.20553							0.451821	-0.0406536
		0.453596	-0.0116418	2.20461							0.451977	-0.0375062
		0.453749	-0.0097073	2.20386							0.452124	-0.0349099
		0.453879	-0.00964041	2.20323							0.452244	-0.0325973
		0.453995	-0.0099312	2.20267							0.452402	-0.029742
		0.454121	-0.0115214	2.20205							0.452574	-0.0294739
		0.454274	-0.0151686	2.20132							0.452733	-0.0280033
		0.454397	-0.0122325	2.20072							0.45288	-0.0217363
		0.454525	-0.01576	2.2001							0.453037	-0.020747
		0.454633	-0.0147592	2.19958							0.453175	-0.0209077
		0.454767	-0.0126617	2.19893							0.453326	-0.0161386
		0.454907	-0.0149642	2.19825							0.453487	-0.0121537
		0.455012	-0.0166126	2.19774							0.453608	-0.0104088
		0.455123	-0.0162557	2.19721							0.453743	-0.00406579
		0.455256	-0.0153295	2.19657							0.45386	0.00126259
		0.455423	-0.0111942	2.19576							0.454001	0.00229707
		0.455589	-0.00624721	2.19496							0.454118	0.00635559
		0.455734	-0.00520676	2.19426							0.454264	0.00776971
		0.455839	-0.00585819	2.19376							0.454398	0.00792291
		0.455986	-0.00779045	2.19305							0.454526	0.00970852
		0.456128	-0.0103551	2.19237							0.454653	0.0143162
		0.456294	-0.0094532	2.19157							0.454766	0.0172698
		0.456415	-0.00604283	2.19099							0.454906	0.0194493
		0.456562	-0.00787112	2.19028							0.455064	0.0204302
		0.45671	-0.0100473	2.18958							0.455232	0.0220804
		0.456873	-0.00780239	2.18879							0.455373	0.0226187
		0.45701	-0.00884392	2.18814							0.455513	0.0269017
		0.457132	-0.00583266	2.18755							0.455634	0.0310357
		0.45726	-0.00266823	2.18694							0.455785	0.0311037
		0.457412	-0.00120719	2.18621							0.455924	0.0385466
		0.457571	-0.00328195	2.18545							0.456047	0.0437102
		0.45773	0.00329328	2.18469							0.456191	0.0464899
		0.457866	0.0019009	2.18404							0.456356	0.0447278
		0.458003	0.00259949	2.18339							0.456487	0.0445332
		0.458125	0.00352494	2.18281							0.456644	0.0449204
		0.45824	0.00688152	2.18226							0.456785	0.0445511
		0.458358	0.00840479	2.1817							0.456916	0.046971
		0.458517	0.00435691	2.18094							0.457057	0.0476751
		0.458664	0.00516807	2.18025							0.457174	0.0496247
		0.458774	0.00880246	2.17972							0.4573	0.0497365
		0.458916	0.00814092	2.17905							0.457434	0.0497072
		0.459068	0.00862144	2.17833							0.457554	0.0546097
		0.459209	0.0078385	2.17766							0.457651	0.0581654
		0.459337	0.0050625	2.17705							0.457799	0.0579656
		0.459484	0.0065862	2.17635							0.457918	0.054135
		0.459616	0.00892403	2.17573							0.458048	0.0534335
		0.459762	0.00743073	2.17504							0.458173	0.0550346
		0.459955	0.00951968	2.17412							0.458316	0.055518
		0.460101	0.0118383	2.17343							0.458481	0.0576334
		0.460266	0.0143864	2.17266							0.458611	0.0582819
		0.460394	0.0134581	2.17205							0.458745	0.0558895
		0.460551	0.012428	2.17131							0.458882	0.0523627
		0.460697	0.0107645	2.17063							0.45905	0.0481204
		0.460803	0.00842421	2.17012							0.459236	0.0478161
		0.460938	0.00904051	2.16949							0.459465	0.0488447
		0.461081	0.00701524	2.16881							0.459617	0.04645
		0.461209	0.012054	2.16821							0.459752	0.0423332
		0.461353	0.012216	2.16754							0.45986	0.0452691
		0.4615	0.00998247	2.16685							0.459973	0.0461531
		0.46165	0.0121894	2.16614							0.460133	0.0438097
		0.461788	0.0113717	2.16549							0.460262	0.0458479
		0.461912	0.00931357	2.16491							0.460398	0.0421142
		0.462063	0.0042189	2.16421							0.460526	0.0438049
		0.46224	0.00147693	2.16338							0.460661	0.0395762
		0.462355	0.00465349	2.16284							0.460777	0.0388253
		0.462503	0.00559519	2.16215							0.460889	0.0387501
		0.462655	0.00850959	2.16144							0.461051	0.0362428
		0.462816	0.00738718	2.16069							0.461172	0.0348955
		0.462942	0.00843956	2.1601							0.461277	0.034228
		0.46309	0.00604942	2.15941							0.461422	0.03253
		0.463245	0.00512607	2.15868							0.461569	0.0328153
		0.46336	0.00591263	2.15815							0.461723	0.0326744
		0.463489	0.00609615	2.15755							0.461848	0.0324911
		0.463614	0.00857754	2.15697							0.461996	0.0296601
		0.463729	0.0117926	2.15643							0.462136	0.0312111
		0.463876	0.0125579	2.15575							0.46228	0.0276173
		0.463999	0.0123917	2.15518							0.462418	0.028179
		0.46413	0.011952	2.15457							0.462535	0.0267285
		0.464264	0.0119277	2.15395							0.46266	0.0243461
		0.464372	0.0136776	2.15344							0.462789	0.0237414
		0.464487	0.0165266	2.15291							0.462909	0.0245313
		0.464597	0.0163809	2.1524							0.46304	0.0252536
		0.464717	0.0122593	2.15185							0.463201	0.0244188
		0.464857	0.0146922	2.1512							0.463345	0.0209304
		0.465011	0.0142061	2.15049							0.463476	0.017798
		0.465167	0.0116016	2.14976							0.463608	0.019813
		0.465324	0.00930861	2.14904							0.463756	0.0184333
		0.465461	0.0108483	2.14841							0.463896	0.0130003
		0.465591	0.00853	2.14781							0.464019	0.0117924
		0.465721	0.00837967	2.14721							0.464166	0.00499946
		0.465851	0.00743351	2.14661							0.46429	0.0042507
		0.465989	0.00622475	2.14598							0.464414	-0.00177057
		0.466094	0.00209642	2.14549							0.464542	-0.00350557
		0.466229	-0.000148476	2.14487							0.46465	-0.0018214
		0.46634	-0.00310234	2.14436							0.464789	-0.00140495
		0.466457	-0.0063876	2.14382							0.464977	-0.00600202
		0.466612	-0.00794859	2.14311							0.465133	-0.00258774
		0.466766	-0.00770519	2.1424							0.465261	-0.00457294
		0.466926	-0.00799404	2.14167							0.465433	-0.00885721
		0.467092	-0.0118284	2.14091							0.46556	-0.00953091
		0.467213	-0.0110474	2.14035							0.465681	-0.00874051
		0.467348	-0.01287	2.13973							0.465818	-0.00972411
		0.467467	-0.0129634	2.13919							0.465939	-0.00746989
		0.4676	-0.0189479	2.13858							0.46607	-0.010021
		0.467734	-0.0185971	2.13797							0.466173	-0.0106586
		0.467865	-0.0220765	2.13737							0.466302	-0.01224
		0.468012	-0.0228921	2.1367							0.466484	-0.0135412
		0.468169	-0.0228889	2.13598							0.46663	-0.0123786
		0.468299	-0.0236513	2.13539							0.466779	-0.0138286
		0.468473	-0.0234132	2.13459							0.466944	-0.0155533
		0.468646	-0.0259695	2.13381							0.467074	-0.0118005
		0.468802	-0.0282685	2.13309							0.467194	-0.0150599
		0.468939	-0.0281153	2.13247							0.467347	-0.013802
		0.469064	-0.0281715	2.13191							0.467473	-0.0119801
		0.46918	-0.0290225	2.13138							0.467643	-0.0136053
		0.469315	-0.0262366	2.13076							0.467779	-0.013349
		0.469442	-0.0268862	2.13019							0.467921	-0.0131095
		0.46955	-0.0291034	2.1297							0.46805	-0.0163021
		0.469669	-0.0277265	2.12916							0.468167	-0.0151848
		0.46979	-0.027917	2.12861							0.468287	-0.0125792
		0.469948	-0.0263654	2.1279							0.468403	-0.0109749
		0.470088	-0.022973	2.12726							0.468514	-0.0103136
		0.470217	-0.0238452	2.12668							0.468622	-0.00968331
		0.470377	-0.0253426	2.12595							0.468722	-0.010281
		0.470507	-0.0213454	2.12537							0.46884	-0.0106113
		0.470641	-0.0215592	2.12476							0.468949	-0.00883169
		0.470761	-0.0197485	2.12422							0.469125	-0.00920262
		0.470858	-0.0180015	2.12378							0.469266	-0.00668494
		0.470969	-0.0182142	2.12328							0.469425	-0.00596818
		0.471122	-0.0179707	2.12259							0.469537	-0.000678101
		0.471257	-0.0160047	2.12198							0.469658	-0.000190509
		0.471368	-0.0123218	2.12148							0.469827	-1.62739e-05
		0.471471	-0.0148497	2.12102							0.469972	-0.00134545
		0.471594	-0.0132707	2.12047							0.470089	-0.0009488
		0.471741	-0.00917163	2.11981							0.470216	-0.00100745
		0.47189	-0.00921669	2.11914							0.470371	-1.71074e-05
		0.472004	-0.0120684	2.11863							0.470503	-4.95287e-05
		0.472125	-0.013606	2.11808							0.47063	0.000635586
		0.472246	-0.0104789	2.11754							0.470786	0.0023583
		0.472391	-0.0131819	2.11689							0.470897	0.0026419
		0.472544	-0.0142268	2.11621							0.470994	0.0041797
		0.472668	-0.0127024	2.11565							0.471114	0.00391855
		0.472778	-0.0140666	2.11516							0.471246	0.00217732
		0.472933	-0.0171266	2.11446							0.47136	0.00186259
		0.473102	-0.014264	2.11371							0.47145	-4.69492e-05
		0.473238	-0.0174879	2.1131							0.471572	0.00234968
		0.473362	-0.015646	2.11255							0.471702	0.000195641
		0.473505	-0.0147357	2.11191							0.471854	0.00229478
		0.473665	-0.0156637	2.1112							0.471978	-8.87812e-05
		0.473806	-0.0158045	2.11057							0.472104	-0.000582424
		0.473932	-0.0165933	2.11001							0.472213	0.00179512
		0.474077	-0.0127745	2.10936							0.472371	0.00361944
		0.474196	-0.0125071	2.10883							0.472526	0.00414407
		0.474312	-0.0102273	2.10832							0.472644	0.0065017
		0.474408	-0.00951237	2.10789							0.472762	0.00423886
		0.474518	-0.0095028	2.1074							0.472904	0.00270034
		0.474657	-0.00701958	2.10679							0.473047	0.00279323
		0.474798	-0.00745256	2.10616							0.473148	0.00520068
		0.474898	-0.00939636	2.10571							0.473291	0.00657938
		0.474975	-0.00610256	2.10537							0.473417	0.00443079
		0.4751	-0.00712781	2.10482							0.47359	0.00649126
		0.475291	-0.00761688	2.10398							0.47373	0.00453445
		0.475416	-0.00577717	2.10342							0.473838	0.00612684
		0.475553	-0.00481473	2.10281							0.473985	0.00569581
		0.475691	-0.00249067	2.1022							0.474143	0.00990167
		0.475825	-0.00419591	2.10161							0.474253	0.0101403
		0.475949	-0.00297167	2.10107							0.47437	0.00673961
		0.476056	-0.0048051	2.10059							0.474476	0.00644977
		0.476154	-0.00405309	2.10016							0.474614	0.00929329
											0.474759	0.0105489
											0.474889	0.0086485
											0.475005	0.00810846
											0.475136	0.00806492
											0.475233	0.00774352
											0.475347	0.00460124
											0.475505	0.000900744
											0.47564	-0.00142817
											0.475801	-0.00203408
											0.475948	-0.00653982
											0.476062	-0.00445035
											0.476185	-0.00686845
											0.476315	-0.00591227
											0.476437	-0.00939374
											0.476563	-0.00859247
											0.476675	-0.00926035
											0.476816	-0.00673833
											0.476955	-0.0108823
											0.477074	-0.0107943
											0.477204	-0.0115153
											0.477359	-0.0119322
											0.477479	-0.00877564
											0.477611	-0.0068129
											0.477763	-0.00797476
											0.477868	-0.00738674
											0.477975	-0.00875361
											0.478117	-0.0107169
											0.478248	-0.00993998
											0.478357	-0.0099449
											0.47848	-0.0102493
											0.47864	-0.00929818
											0.478758	-0.0114045
											0.478864	-0.0119252
											0.478992	-0.010286
											0.47912	-0.012728
											0.479303	-0.01038
											0.479423	-0.00913531
											0.479523	-0.00939618
											0.479621	-0.00998891
											0.479725	-0.0113608
											0.479875	-0.013212
											0.479977	-0.0129541
											0.480136	-0.0189172
											0.480308	-0.0161676
											0.480467	-0.0181636
											0.480595	-0.0184287
											0.480738	-0.0188899
											0.480862	-0.0217309
											0.480968	-0.0221144
											0.481092	-0.0203211
											0.481207	-0.0218421
											0.481329	-0.0245371
											0.481453	-0.0263373
											0.481553	-0.0246912
											0.481675	-0.0260829
											0.481818	-0.0245396
											0.481932	-0.0266314
											0.482066	-0.0290318
											0.482176	-0.0258514
											0.482312	-0.0273104
											0.482428	-0.0302243
											0.48255	-0.0321607
											0.482658	-0.0322498
											0.482782	-0.036546
											0.482884	-0.0339701
											0.48298	-0.0341256
											0.483117	-0.0378833
											0.483237	-0.039585
											0.48337	-0.0374979
											0.483482	-0.037145
											0.48361	-0.0396148
											0.483728	-0.0386983
											0.483888	-0.042047
											0.484039	-0.038062
											0.484145	-0.0395055
											0.48426	-0.0410626
											0.48438	-0.0377535
											0.484543	-0.039928
											0.484658	-0.0364431
											0.484805	-0.037297
											0.484951	-0.0340706
											0.485052	-0.0322165
											0.485165	-0.0341973
											0.485276	-0.0358608
											0.485392	-0.0364474
											0.485503	-0.0354446
											0.485605	-0.0367151
											0.485733	-0.0339498
											0.485863	-0.0344218
											0.485977	-0.033276
											0.486143	-0.0322065
											0.486261	-0.0321532
											0.486366	-0.0319552
											0.486463	-0.0292999
											0.486591	-0.0293398
											0.486723	-0.0281428
											0.486828	-0.0304518
											0.486941	-0.033109
											0.487057	-0.029789
											0.487185	-0.0291779
											0.487312	-0.0296576
											0.487478	-0.0285292
											0.487614	-0.0247319
											0.487745	-0.024425
											0.487871	-0.0285952
											0.488027	-0.0286606
											0.488167	-0.0245852
											0.488293	-0.0208551
											0.488409	-0.0158071
											0.488505	-0.0143958
											0.488609	-0.00861346
											0.488738	-0.00926959
											0.488843	-0.00717613
											0.488975	-0.00879343
											0.489135	-0.00729878
											0.489259	-0.00659288
											0.489359	-0.00474599
											0.48948	-0.00423578
											0.489608	-0.000733558
											0.489704	0.00108305
											0.489835	0.00455519
											0.48997	0.00405021
											0.490098	0.00734223
											0.490212	0.00545743
											0.490331	0.0060068
											0.490452	0.00714927
											0.49056	0.00661961
											0.490658	0.00618968
											0.490802	0.00822083
											0.490908	0.00543826
											0.491043	0.00975355
											0.491168	0.0130362
											0.491283	0.0151247
											0.49138	0.0187832
											0.491474	0.017067
											0.491563	0.0158819
											0.491694	0.0178303
											0.49183	0.0173996
											0.491944	0.0195031
											0.492026	0.0190302
											0.492124	0.0194743
											0.492234	0.015125
											0.492363	0.0140179
											0.492514	0.0198871
											0.492682	0.0184118
											0.492805	0.0176149
											0.492892	0.0160857
											0.492987	0.0169032
											0.493105	0.0195194
											0.493217	0.0185208
											0.493338	0.0197896
											0.493453	0.0184386
											0.493556	0.0207808
											0.493683	0.0206636
											0.49387	0.0227655
											0.494033	0.0228467
											0.494188	0.020722
											0.494312	0.0246078
											0.494424	0.0266604
											0.494583	0.0210757
											0.494698	0.0213379
											0.4948	0.02117
											0.494919	0.018642
											0.495015	0.0174112
											0.495124	0.0225398
											0.495265	0.0221765
											0.495397	0.0220762
											0.4955	0.0253831
											0.495629	0.0251793
											0.495772	0.0274374
											0.495903	0.0237919
											0.496026	0.025365
											0.496187	0.0212447
											0.496324	0.0245639
											0.496408	0.0214919
											0.496524	0.021971
											0.496619	0.022725
											0.496733	0.0249726
											0.496838	0.0273854
											0.496962	0.0260749
											0.497078	0.0278208
											0.497193	0.0265401
											0.49731	0.02629
											0.497427	0.0257881
											0.497503	0.0281274
											0.497584	0.030161
											0.497672	0.028647
											0.497801	0.0334552
											0.49791	0.0327833
											0.498035	0.0327647
											0.498144	0.0312643
											0.498271	0.0291752
											0.498413	0.0296256
											0.498532	0.0294954
											0.49869	0.028376
											0.498802	0.0305903
											0.498909	0.0303014
											0.499041	0.0298322
											0.499161	0.0315226
											0.499267	0.0317026
											0.49936	0.0363377
											0.499436	0.0367736
											0.499576	0.0351472
											0.499687	0.0343819
											0.499783	0.034176
											0.499904	0.0378195
											0.500014	0.0419838
											0.500123	0.0408967
											0.50026	0.040095
											0.500385	0.0411837
											0.500484	0.0441375
											0.500591	0.0405298
											0.50068	0.0396201
											0.500807	0.0414608
											0.50091	0.0417533
											0.501005	0.0436406
											0.501107	0.0434787
											0.501209	0.0428458
											0.501329	0.0430703
											0.501459	0.0447832
											0.501577	0.0443192
											0.501744	0.0449183
											0.501907	0.0455592
											0.502036	0.0446431
											0.50215	0.0440833
											0.502256	0.0450794
											0.502375	0.0438763
											0.502483	0.0443904
											0.502615	0.0438004
											0.502736	0.0448855
											0.502854	0.0451195
											0.502962	0.0440951
											0.503062	0.0390375
											0.503176	0.0372411
											0.50328	0.0347229
											0.50337	0.0325897
											0.503468	0.03527
											0.503601	0.0329246
											0.503724	0.0319553
											0.503844	0.0311814
											0.503973	0.0324197
											0.504096	0.0326925
											0.50422	0.0365794
											0.504334	0.035767
											0.504475	0.0338964
											0.504627	0.0351284
											0.504758	0.0334857
											0.504879	0.0351526
											0.504975	0.0327079
											0.505096	0.0288505
											0.50521	0.0299604
											0.505325	0.0289239
											0.505436	0.0305219
											0.505551	0.0295825
											0.505665	0.0285223
											0.505762	0.0275066
											0.505844	0.0260384
											0.505942	0.0235057
											0.506068	0.0229225
											0.506177	0.0207365
											0.506276	0.023098
											0.506379	0.0237093
											0.506477	0.0237715
											0.506579	0.0258247
											0.506681	0.0239566
											0.506777	0.0221377
											0.50688	0.0202863
											0.507015	0.0190817
											0.507147	0.0200041
											0.50727	0.019669
											0.507366	0.0151459
											0.507492	0.013475
											0.507623	0.0157657
											0.507727	0.0187098
											0.507847	0.0158241
											0.507953	0.012406
											0.508061	0.0136275
											0.508167	0.0134458
											0.508298	0.00915809
											0.508402	0.0077548
											0.508529	0.00402764
											0.508649	0.0024754
											0.508783	0.00100195
											0.508903	-0.0015614
											0.509016	-0.00125773
											0.509136	-0.00131602
											0.50925	-0.00557172
											0.509373	-0.00508808
											0.509475	-0.00741038
											0.509621	-0.00984042
											0.509755	-0.00944373
											0.509854	-0.00830665
											0.50994	-0.0105622
											0.510045	-0.0120131
											0.510163	-0.012204
											0.510253	-0.0125804
											0.510377	-0.0148076
											0.510484	-0.0203857
											0.510577	-0.0196873
											0.510672	-0.0163666
											0.510775	-0.013832
											0.510866	-0.016384
											0.510981	-0.0172943
											0.511072	-0.0173314
											0.511185	-0.0162847
											0.511299	-0.0197147
											0.511408	-0.020701
											0.511508	-0.0232123
											0.511607	-0.0219987
											0.511728	-0.0232743
											0.511844	-0.0255734
											0.511946	-0.0308406
											0.512072	-0.0275325
											0.51221	-0.0269705
											0.512331	-0.0283589
											0.512461	-0.0272039
											0.512568	-0.0312868
											0.512686	-0.0325683
											0.512802	-0.0312567
											0.512916	-0.032947
											0.513012	-0.036831
											0.513151	-0.03662
											0.513287	-0.0395259
											0.513369	-0.0430937
											0.513489	-0.0443553
											0.51361	-0.0468801
											0.513731	-0.0478135
											0.513809	-0.0472052
											0.51391	-0.047458
											0.514022	-0.0492439
											0.514181	-0.0511777
											0.514337	-0.053742
											0.514442	-0.059437
											0.514542	-0.0558732
											0.514648	-0.0526704
											0.514735	-0.0537959
											0.51485	-0.0493113
											0.514932	-0.051806
											0.51503	-0.0535426
											0.515141	-0.0521791
											0.515253	-0.0535971
											0.515358	-0.0527265
											0.515471	-0.0544706
											0.515575	-0.0549888
											0.515675	-0.0529645
											0.515757	-0.0534323
											0.515852	-0.0582042
											0.515947	-0.0587909
											0.516064	-0.0582269
											0.516185	-0.058233
											0.516289	-0.0545971
											0.516398	-0.0555444
											0.516513	-0.0542432
											0.516624	-0.0531912
											0.516715	-0.0513837
											0.516819	-0.0509785
											0.516924	-0.0548609
											0.517044	-0.0535373
											0.517159	-0.0483726
											0.517274	-0.0474071
											0.517375	-0.0460297
											0.517492	-0.0430593
											0.51759	-0.043973
											0.517703	-0.0440735
											0.517799	-0.0442531
											0.517882	-0.0401629
											0.518001	-0.0406681
											0.518113	-0.0410011
											0.518221	-0.0372553
											0.518326	-0.0387403
											0.518449	-0.0359387
											0.518574	-0.0345888
											0.51869	-0.0295945
											0.518803	-0.0310902
											0.518897	-0.0330783
											0.51902	-0.0299132
											0.519133	-0.0252875
											0.519237	-0.0231498
											0.519349	-0.0246567
											0.519457	-0.021272
											0.519588	-0.0213008
											0.519712	-0.0195022
											0.519793	-0.0169014
											0.519865	-0.0162239
											0.519967	-0.0127781
											0.520052	-0.0123298
											0.520145	-0.0136576
											0.520241	-0.0105057
											0.52033	-0.00931043
											0.520453	-0.00932301
											0.520572	-0.00712163
											0.520696	-0.00675464
											0.520863	-0.00688615
											0.520991	-0.00424522
											0.521124	-0.00181512
											0.521242	-0.000657599
											0.52134	0.00190482
											0.521422	0.00162711
											0.521531	0.0091643
											0.521629	0.0123
											0.521736	0.012453
											0.521831	0.0113662
											0.521945	0.0123035
											0.522058	0.00983946
											0.522169	0.00937348
											0.522295	0.00778939
											0.522398	0.011086
											0.522489	0.0129402
											0.522621	0.0136353
											0.522756	0.0141909
											0.522888	0.0143116
											0.523004	0.0136639
											0.523123	0.0145423
											0.523206	0.0116026
											0.523268	0.012753
											0.523374	0.013009
											0.523481	0.01332
											0.52359	0.0154531
											0.523709	0.0145657
											0.523799	0.0161313
											0.523907	0.0184807
											0.523987	0.0217398
											0.524093	0.0192393
											0.524216	0.0184156
											0.52432	0.0190593
											0.524411	0.0172845
											0.524506	0.0171366
											0.524596	0.0143478
											0.524685	0.0132339
											0.524796	0.0126206
											0.524956	0.0122484
											0.525093	0.0122341
											0.525228	0.0160927
											0.525325	0.0199658
											0.525428	0.0207507
											0.525531	0.0189528
											0.525635	0.0200971
											0.525716	0.0167972
											0.525815	0.0200558
											0.525911	0.0219658
											0.526004	0.0212828
											0.526136	0.0234538
											0.526243	0.020214
											0.52634	0.0195979
											0.526425	0.0198872
											0.5265	0.0198497
											0.526613	0.0221776
											0.5267	0.0257968
											0.526785	0.0256429
											0.526884	0.0252833
											0.526988	0.0270425
											0.52707	0.0231053
											0.527174	0.0265133
											0.527278	0.0278709
											0.527371	0.0268589
											0.527472	0.0271746
											0.527559	0.0270766
											0.52765	0.0275099
											0.527749	0.0281665
											0.527845	0.0277901
											0.527985	0.0275451
											0.52813	0.0257986
											0.528242	0.0240423
											0.528331	0.0227956
											0.528438	0.02433
											0.528549	0.0254608
											0.528701	0.0242581
											0.528795	0.0229793
											0.528922	0.0214951
											0.529047	0.0182351
											0.529134	0.0190414
											0.529225	0.0154854
											0.529335	0.0132033
											0.529447	0.0111324
											0.52954	0.0086515
											0.52965	0.00775726
											0.529775	0.00932458
											0.529891	0.00748246
											0.529985	0.00204707
											0.530097	0.002179
											0.530213	-0.00282723
											0.530306	-0.00328551
											0.530422	-0.00219232
											0.530522	-0.00490013
											0.530621	-0.00627294
											0.530722	-0.00764933
											0.530794	-0.00884474
											0.530917	-0.0105796
											0.531018	-0.012619
											0.531128	-0.0150902
											0.531263	-0.0159086
											0.531356	-0.0187209
											0.53147	-0.0196762
											0.531571	-0.0183173
											0.53165	-0.0221898
											0.531758	-0.0223731
											0.531846	-0.0255683
											0.531946	-0.0295619
											0.532052	-0.0289353
											0.532147	-0.0310314
											0.532236	-0.0313836
											0.532322	-0.0340051
											0.532441	-0.0339624
											0.532561	-0.0355125
											0.53266	-0.0368954
											0.532752	-0.0387961
											0.532854	-0.0399328
											0.532949	-0.0404534
											0.533021	-0.0399714
											0.533101	-0.0419071
											0.533219	-0.0435547
											0.53333	-0.0427042
											0.533416	-0.040114
											0.533529	-0.0405007
											0.533626	-0.039738
											0.533723	-0.0415395
											0.533831	-0.0402719
											0.533939	-0.0407522
											0.534009	-0.0402648
											0.534126	-0.0388495
											0.534254	-0.0386525
											0.53435	-0.0388902
											0.534444	-0.0418016
											0.534543	-0.0437629
											0.534647	-0.0409997
											0.534766	-0.0402698
											0.534863	-0.040056
											0.534961	-0.0399522
											0.535061	-0.0357203
											0.535176	-0.0375385
											0.53527	-0.0367125
											0.535355	-0.0334519
											0.535424	-0.0315868
											0.535514	-0.0312724
											0.535645	-0.0289928
											0.535752	-0.0245369
											0.535838	-0.0206278
											0.535961	-0.0185081
											0.536072	-0.0144522
											0.536167	-0.013447
											0.53631	-0.0100113
											0.536401	-0.00893825
											0.536516	-0.00791389
											0.536589	-0.00303213
											0.536701	-0.000775571
											0.536789	-0.000153669
											0.536895	0.00584294
											0.537021	0.00483457
											0.537128	0.00359483
											0.537229	0.00739326
											0.537341	0.00683392
											0.537462	0.00763374
											0.537575	0.0139868
											0.537671	0.0133232
											0.537784	0.0113712
											0.537915	0.0116217
											0.538029	0.00914353
											0.538131	0.0114436
											0.538232	0.0128133
											0.538354	0.0119458
											0.538471	0.010266
											0.538553	0.00986726
											0.538638	0.00860158
											0.538723	0.00833876
											0.538808	0.00834571
											0.538912	0.00382987
											0.539013	0.00379412
											0.539102	0.00208663
											0.539202	0.00118012
											0.539303	0.00188937
											0.539398	0.000498977
											0.539496	-0.00263364
											0.539568	-0.00137958
											0.539681	-0.00248659
											0.539773	-0.00115181
											0.539863	-0.000662131
											0.539939	-0.000214453
											0.540031	-0.000562665
											0.540112	-0.00195044
											0.540222	-1.7035e-05
											0.540344	0.000478926
											0.540475	0.00141099
											0.540578	-0.00129591
											0.540678	-0.00145278
											0.540786	-0.000120646
											0.540897	-0.000799113
											0.541	-9.30465e-06
											0.541095	0.00114131
											0.541176	0.00084788
											0.541256	0.00698664
											0.541379	0.00715672
											0.541488	0.00587
											0.541575	0.010474
											0.541652	0.0107355
											0.541744	0.0084778
											0.541839	0.0109853
											0.541934	0.0117749
											0.542065	0.0151099
											0.542165	0.0198184
											0.542268	0.0181238
											0.542356	0.0181843
											0.542441	0.0173434
											0.542526	0.0167521
											0.542625	0.0144141
											0.542709	0.0115588
											0.542803	0.0153744
											0.54289	0.0196587
											0.542982	0.0237199
											0.543067	0.0248869
											0.543194	0.0251318
											0.543299	0.0266097
											0.543385	0.0306357
											0.543489	0.0303284
											0.54357	0.0327154
											0.543661	0.0375054
											0.543774	0.0397217
											0.543885	0.0435933
											0.543976	0.044566
											0.544061	0.0434329
											0.544155	0.0447481
											0.544269	0.0441412
											0.544357	0.0457292
											0.544469	0.0462709
											0.544572	0.0479188
											0.544699	0.0511989
											0.544778	0.0514747
											0.544875	0.0532263
											0.544978	0.0539343
											0.545055	0.0552549
											0.545153	0.055659
											0.545247	0.0602239
											0.545368	0.0610217
											0.545475	0.0642479
											0.545543	0.0642954
											0.545645	0.0658775
											0.545761	0.0661874
											0.545835	0.0623375
											0.545942	0.0613593
											0.546067	0.0627081
											0.546185	0.0621168
											0.546273	0.0618027
											0.546363	0.0595237
											0.546445	0.0577286
											0.546539	0.0558869
											0.54664	0.0567838
											0.546746	0.0539649
											0.546845	0.0554726
											0.54694	0.049755
											0.547028	0.0479501
											0.547112	0.0454831
											0.5472	0.04288
											0.547296	0.0417182
											0.547406	0.0393145
											0.547527	0.0352911
											0.547627	0.0300713
											0.547744	0.0274972
											0.547835	0.0255015
											0.547917	0.0254227
											0.547998	0.0204586
											0.5481	0.0184678
											0.548188	0.0164304
											0.548302	0.0142684
											0.548431	0.0122983
											0.54855	0.00778697
											0.548652	0.00433136
											0.54874	0.00287645
											0.548825	0.00310179
											0.548901	-0.00138978
											0.548985	-0.00322906
											0.549094	-0.00430025
											0.549204	-0.00838546
											0.549289	-0.01106
											0.54938	-0.0108733
											0.549454	-0.011788
											0.549565	-0.0105636
											0.549666	-0.0106878
											0.549776	-0.0107156
											0.549884	-0.00913174
											0.549979	-0.0114888
											0.550071	-0.0123607
											0.550148	-0.0149133
											0.55023	-0.0165598
											0.550333	-0.0161476
											0.550424	-0.0123325
											0.55054	-0.0141805
											0.550639	-0.0160615
											0.550741	-0.0135602
											0.550855	-0.0131525
											0.550969	-0.0145789
											0.551086	-0.0148458
											0.551175	-0.0185439
											0.551283	-0.0178626
											0.551385	-0.0171086
											0.551513	-0.0180662
											0.551605	-0.0188273
											0.551712	-0.0208117
											0.551798	-0.0232892
											0.551871	-0.0267359
											0.551957	-0.0316451
											0.552059	-0.0336335
											0.552168	-0.0336314
											0.552253	-0.0350269
											0.552344	-0.0338464
											0.55244	-0.0331679
											0.55253	-0.0310131
											0.552611	-0.0289092
											0.552669	-0.0287493
											0.552763	-0.0328922
											0.552853	-0.0325664
											0.552943	-0.0324201
											0.553029	-0.0319791
											0.553124	-0.0309313
											0.553207	-0.0312158
											0.553305	-0.0282536
											0.553414	-0.0318986
											0.553507	-0.0316269
											0.553619	-0.0308387
											0.553705	-0.0359511
											0.55379	-0.0349907
											0.553886	-0.0353893
											0.553995	-0.0323219
											0.554097	-0.0301455
											0.554192	-0.0321508
											0.55426	-0.0346976
											0.554346	-0.0357393
											0.554463	-0.0364307
											0.554558	-0.03702
											0.554639	-0.0393657
											0.554733	-0.0391884
											0.554805	-0.0420736
											0.554885	-0.042144
											0.554967	-0.0432292
											0.555065	-0.046655
											0.555143	-0.0513515
											0.555242	-0.0476333
											0.555354	-0.0485146
											0.555463	-0.0466486
											0.555575	-0.0455386
											0.555662	-0.0438155
											0.555759	-0.0428162
											0.555859	-0.0405119
											0.555953	-0.0413804
											0.556045	-0.0389626
											0.556125	-0.0365004
											0.556224	-0.0368466
											0.556342	-0.0371239
											0.556439	-0.0346209
											0.556526	-0.0375912
											0.556604	-0.0384936
											0.556677	-0.0411619
											0.556773	-0.0416758
											0.556892	-0.0406486
											0.55699	-0.0376858
											0.557082	-0.039312
											0.557173	-0.0372902
											0.557271	-0.0362575
											0.557361	-0.0360937
											0.557459	-0.0319618
											0.557554	-0.032985
											0.557637	-0.0295996
											0.55774	-0.0315808
											0.557826	-0.0316028
											0.557911	-0.0327964
											0.558022	-0.0325046
											0.558132	-0.0295271
											0.558202	-0.027343
											0.558318	-0.0282719
											0.558434	-0.0273825
											0.558541	-0.027217
											0.558639	-0.0246673
											0.558727	-0.0254208
											0.558821	-0.0219706
											0.558918	-0.0166027
											0.558987	-0.013905
											0.559074	-0.0123976
											0.559165	-0.0106338
[truncated: 2,773 more rows]
