# Supplementary material for: Nucleoside diphosphate kinase A (NME1) catalyses its own oligophosphorylation
Source: Nat Chem. 2025 Aug 20;17(11):1757–67. doi: 10.1038/s41557-025-01915-8 (PMC12580328; doi:10.1038/s41557-025-01915-8)
Supplement: Supplementary file 12 — Numerical Source Data [file 41557_2025_1915_MOESM12_ESM.xlsx]

## Sheet: Ext. Data Fig. 6c
wave_number	fsc_nomask	fsc_loosemask	fsc_tightmask	fsc_noisesub_raw	fsc_noisesub_true	fsc_noisesub
0.5	1	1	1	1	nan	1
1.5	0.999999	1	1	1	1	1
2.5	0.999993	0.999999	1	1	0.666667	1
3.5	0.999966	0.999995	0.999997	0.999997	0	0.999997
4.5	0.999971	0.999996	0.999999	0.999999	0.133333	0.999999
5.5	0.999956	0.999988	0.999994	0.999995	-0.1875	0.999994
6.5	0.999817	0.999932	0.999981	0.999981	-0.015823	0.999981
7.5	0.998946	0.999707	0.999901	0.999901	0.001807	0.999901
8.5	0.999506	0.999804	0.999918	0.999918	0.002171	0.999918
9.5	0.999241	0.999759	0.999939	0.999938	0.008696	0.999939
10.5	0.999319	0.999746	0.999916	0.999915	0.01614	0.999916
11.5	0.999354	0.999748	0.99993	0.999931	-0.009458	0.99993
12.5	0.999254	0.999747	0.999923	0.999925	-0.025357	0.999923
13.5	0.99926	0.999715	0.999917	0.999918	-0.007231	0.999917
14.5	0.999359	0.999763	0.999911	0.999912	-0.012138	0.999911
15.5	0.999288	0.999693	0.999907	0.999908	-0.011025	0.999907
16.5	0.999059	0.999602	0.999898	0.999897	0.017281	0.999898
17.5	0.999034	0.999623	0.999867	0.999865	0.013735	0.999867
18.5	0.998714	0.999468	0.999791	0.999792	-0.003726	0.999791
19.5	0.998153	0.999166	0.99967	0.999671	-0.003806	0.99967
20.5	0.997171	0.998668	0.999457	0.999456	0.002411	0.999457
21.5	0.995868	0.997926	0.999161	0.999161	-0.000142	0.999161
22.5	0.995491	0.9975	0.998853	0.998852	0.00083	0.998853
23.5	0.993832	0.996743	0.998628	0.998631	-0.002264	0.998628
24.5	0.992602	0.995929	0.998419	0.998418	0.000904	0.998419
25.5	0.990561	0.994872	0.998147	0.998139	0.004357	0.998147
26.5	0.986943	0.99339	0.997774	0.997758	0.00731	0.997774
27.5	0.986276	0.99249	0.997079	0.997093	-0.004778	0.997079
28.5	0.981821	0.990301	0.996192	0.996219	-0.007062	0.996192
29.5	0.980787	0.989765	0.99523	0.995226	0.000762	0.99523
30.5	0.978602	0.987891	0.994481	0.994403	0.014056	0.994481
31.5	0.974257	0.985641	0.993649	0.993564	0.013253	0.993649
32.5	0.974404	0.985105	0.993527	0.993599	-0.011258	0.993527
33.5	0.974982	0.985262	0.993704	0.99343	0.041608	0.993704
34.5	0.973157	0.982923	0.99295	0.992398	0.072529	0.99295
35.5	0.968501	0.981568	0.991825	0.990002	0.182314	0.991825
36.5	0.963229	0.978714	0.990876	0.978271	0.580116	0.990876
37.5	0.961795	0.977597	0.988722	0.910374	0.874167	0.988722
38.5	0.946266	0.968192	0.984171	0.538672	0.965689	0.984171
39.5	0.918645	0.950918	0.973933	0.229282	0.966178	0.966178
40.5	0.898411	0.932772	0.962157	0.152223	0.955362	0.955362
41.5	0.811839	0.880787	0.936766	0.144681	0.92607	0.92607
42.5	0.59019	0.719146	0.862362	0.188721	0.830345	0.830345
43.5	0.3834	0.545165	0.753693	0.196598	0.693419	0.693419
44.5	0.193673	0.312159	0.573391	0.173852	0.483616	0.483616
45.5	0.135982	0.244257	0.459677	0.172956	0.346682	0.346682
46.5	0.014904	0.038185	0.358006	0.147397	0.247019	0.247019
47.5	0.006844	0.019923	0.280422	0.107785	0.193492	0.193492
48.5	-0.002375	0.034034	0.202904	0.094456	0.11976	0.11976
49.5	0.041192	0.010739	0.149134	0.098693	0.055965	0.055965
50.5	-0.00252	0.031014	0.116153	0.088271	0.030582	0.030582
51.5	-0.019144	-0.050155	0.059738	0.043551	0.016924	0.016924
52.5	0.015534	-0.035201	0.091938	0.028579	0.065223	0.065223
53.5	-0.000393	-0.004142	0.11334	0.041418	0.075029	0.075029
54.5	-0.004367	-0.025717	0.027585	0.040205	-0.013148	-0.013148
55.5	-0.018197	-0.001644	0.040104	0.035681	0.004587	0.004587
56.5	-0.011398	0.005089	0.047446	0.022035	0.025983	0.025983
57.5	0.010894	-0.022231	0.005425	0.00539	3.5e-05	3.5e-05
58.5	0.019355	-0.004139	0.015844	0.010718	0.005182	0.005182
59.5	-0.015637	0.004216	0.036073	0.015375	0.021021	0.021021
60.5	0.016101	0.05219	0.062421	0.013408	0.049679	0.049679
61.5	0.012212	0.013297	0.014462	0.020263	-0.005921	-0.005921
62.5	-0.015192	-0.039075	-0.009734	0.019248	-0.029551	-0.029551
63.5	-0.010295	0.014885	0.050557	-0.001969	0.052423	0.052423
64.5	0.001341	0.023637	0.055151	0.018747	0.037099	0.037099
65.5	-0.01081	0.003737	-0.00032	0.028517	-0.029684	-0.029684
66.5	-0.0215	-0.029493	-0.050633	0.020926	-0.073088	-0.073088
67.5	-0.00344	-0.023747	-0.031064	0.015796	-0.047611	-0.047611
68.5	0.016302	0.02001	-0.005304	0.008787	-0.014215	-0.014215
69.5	-0.010469	0.00597	0.004827	0.017813	-0.013221	-0.013221
70.5	-0.013062	-0.06047	-0.038116	-0.001822	-0.036228	-0.036228
71.5	0.01116	-0.002686	-0.027848	0.004939	-0.03295	-0.03295
72.5	-0.014911	0.000785	-0.012925	0.020034	-0.033632	-0.033632
73.5	0.014167	0.020998	-0.010376	0.011221	-0.021842	-0.021842
74.5	0.035441	0.013692	0.027679	0.00985	0.018006	0.018006
75.5	-0.005297	-0.006855	0.009025	0.019716	-0.010906	-0.010906
76.5	-0.027099	-0.014245	-0.039408	0.009657	-0.049543	-0.049543
77.5	-0.021004	-0.002655	-0.068003	0.001873	-0.070007	-0.070007
78.5	-0.003998	-0.020691	-0.053559	0.007546	-0.06157	-0.06157
79.5	0.003836	-0.017771	-0.037063	0.004358	-0.041603	-0.041603
80.5	-0.000364	0.009104	-0.015392	-0.004835	-0.010506	-0.010506
81.5	-0.01688	-0.016359	-0.008993	-0.005257	-0.003717	-0.003717
82.5	-0.015603	-0.002351	-0.00832	0.010268	-0.018781	-0.018781
83.5	-0.003227	0.016854	0.024363	0.017482	0.007004	0.007004
84.5	0.010041	0.020519	0.040932	0.016796	0.024548	0.024548
85.5	-0.012475	-0.006059	-0.005969	0.027423	-0.034334	-0.034334
86.5	-0.003219	0.019722	-0.003724	0.023664	-0.028052	-0.028052
87.5	-0.014044	-0.009386	-0.017294	0.01281	-0.030494	-0.030494
88.5	-0.008176	-0.00717	-0.00581	0.019708	-0.026031	-0.026031
89.5	-0.010182	-0.018946	0.017205	0.01913	-0.001963	-0.001963
90.5	0.003001	0.006254	0.023424	0.000611	0.022826	0.022826
91.5	-0.005094	0.019202	0.029827	-0.015599	0.044728	0.044728
92.5	-0.011078	0.006865	0.031852	-0.009674	0.041128	0.041128
93.5	-0.000381	0.009661	0.027176	-0.000365	0.027531	0.027531

## Sheet: Ext. Data Fig. 6g
	0.0466988	0.877761
	0.0585765	0.877736
	0.0666134	0.87684		0.0466988	0.879246
	0.0734286	0.878555		0.0585765	0.879251
	0.0785576	0.874887		0.0666134	0.878175
	0.0836929	0.872985		0.0734286	0.879839
	0.0878482	0.871833		0.0785576	0.876184
	0.0919031	0.871107		0.0836929	0.874128
	0.0953254	0.867846		0.0878482	0.872896
	0.0989608	0.86617		0.0919031	0.872072
	0.102202	0.862818		0.0953254	0.86872
	0.104684	0.860597		0.0989608	0.867003
	0.107867	0.856112		0.102202	0.863554
	0.110485	0.853985		0.104684	0.861318
	0.113106	0.850293		0.107867	0.856859
	0.115572	0.847726		0.110485	0.854703
	0.117731	0.842789		0.113106	0.851041
	0.119878	0.840026		0.115572	0.848386
	0.122221	0.835772		0.117731	0.8433
	0.124401	0.833142		0.119878	0.840404
	0.126422	0.829731		0.122221	0.836123
	0.12825	0.827138		0.124401	0.833453
	0.130255	0.824009		0.126422	0.830055
	0.131949	0.820476		0.12825	0.827427
	0.133778	0.816453		0.130255	0.824276
	0.13569	0.815504		0.131949	0.820644
	0.137329	0.811524		0.133778	0.816591
	0.138961	0.807942		0.13569	0.815679
	0.140656	0.803228		0.137329	0.811494
	0.14234	0.799451		0.138961	0.807808
	0.143639	0.79577		0.140656	0.802913
	0.145307	0.793682		0.14234	0.799168
	0.146782	0.788181		0.143639	0.79542
	0.148156	0.78295		0.145307	0.793326
	0.149677	0.778803		0.146782	0.787812
	0.151292	0.774675		0.148156	0.782481
	0.152489	0.770422		0.149677	0.778133
	0.153682	0.766653		0.151292	0.774051
	0.154848	0.762863		0.152489	0.76975
	0.156614	0.758903		0.153682	0.76598
	0.15782	0.755278		0.154848	0.762147
	0.159261	0.752669		0.156614	0.758115
	0.160413	0.749029		0.15782	0.754492
	0.161471	0.745442		0.159261	0.751772
	0.16261	0.740048		0.160413	0.748143
	0.163674	0.735911		0.161471	0.744557
	0.16488	0.73258		0.16261	0.739256
	0.166299	0.729923		0.163674	0.735121
	0.167458	0.72636		0.16488	0.731964
	0.168641	0.72302		0.166299	0.729245
	0.16967	0.719527		0.167458	0.725718
	0.170669	0.715985		0.168641	0.722297
	0.171985	0.713862		0.16967	0.719011
	0.172991	0.712228		0.170669	0.716073
	0.173881	0.709835		0.171985	0.714248
	0.174919	0.708478		0.172991	0.712651
	0.175986	0.706826		0.173881	0.710408
	0.177077	0.70603		0.174919	0.709099
	0.177927	0.70569		0.175986	0.707643
	0.178928	0.704376		0.177077	0.707028
	0.179961	0.703265		0.177927	0.706789
	0.18106	0.702583		0.178928	0.705653
	0.181958	0.703075		0.179961	0.70459
	0.182829	0.706269		0.18106	0.70391
	0.184016	0.705371		0.181958	0.704604
	0.185131	0.705093		0.182829	0.707908
	0.18592	0.705396		0.184016	0.70725
	0.186704	0.705942		0.185131	0.707185
	0.187578	0.704621		0.18592	0.707736
	0.188398	0.705309		0.186704	0.708589
	0.189292	0.705594		0.187578	0.707466
	0.190081	0.705311		0.188398	0.708243
	0.190825	0.705442		0.189292	0.708611
	0.191845	0.707193		0.190081	0.70852
	0.192852	0.706188		0.190825	0.708875
	0.193715	0.705327		0.191845	0.710684
	0.194686	0.702884		0.192852	0.709949
	0.195536	0.702407		0.193715	0.70925
	0.196412	0.701326		0.194686	0.706884
	0.197151	0.699583		0.195536	0.706804
	0.197927	0.700574		0.196412	0.705954
	0.198604	0.70209		0.197151	0.70452
	0.199296	0.703037		0.197927	0.705701
	0.200131	0.70385		0.198604	0.707294
	0.201129	0.702958		0.199296	0.708503
	0.201854	0.702733		0.200131	0.709502
	0.202654	0.701644		0.201129	0.708731
	0.203274	0.702181		0.201854	0.708666
	0.204107	0.700757		0.202654	0.707672
	0.204884	0.700826		0.203274	0.708236
	0.205745	0.699615		0.204107	0.706979
	0.206406	0.698555		0.204884	0.70738
	0.207071	0.697951		0.205745	0.70624
	0.207828	0.696672		0.206406	0.70534
	0.208733	0.695815		0.207071	0.704876
	0.209429	0.696452		0.207828	0.703779
	0.210131	0.69609		0.208733	0.703161
	0.21083	0.693656		0.209429	0.704192
	0.211539	0.690767		0.210131	0.703844
	0.212155	0.690102		0.21083	0.701244
	0.21293	0.689993		0.211539	0.698163
	0.213817	0.689566		0.212155	0.697604
	0.214327	0.688839		0.21293	0.697581
	0.214878	0.690866		0.213817	0.697072
	0.215706	0.688925		0.214327	0.69635
	0.216457	0.688958		0.214878	0.698313
	0.217143	0.689736		0.215706	0.696101
	0.217658	0.689619		0.216457	0.696235
	0.21846	0.686392		0.217143	0.696971
	0.218935	0.687439		0.217658	0.696962
	0.219632	0.685811		0.21846	0.693974
	0.220268	0.688455		0.218935	0.695028
	0.221045	0.688672		0.219632	0.693648
	0.221637	0.686243		0.220268	0.696275
	0.222442	0.684003		0.221045	0.696367
	0.223122	0.68195		0.221637	0.694132
	0.223806	0.681878		0.222442	0.692025
	0.224253	0.682726		0.223122	0.690286
	0.224805	0.682187		0.223806	0.69018
	0.225455	0.683171		0.224253	0.690912
	0.226078	0.683892		0.224805	0.690389
	0.226722	0.684629		0.225455	0.691661
	0.227429	0.683073		0.226078	0.692322
	0.228041	0.68231		0.226722	0.693423
	0.228543	0.680566		0.227429	0.691985
	0.229151	0.67736		0.228041	0.691478
	0.22975	0.672934		0.228543	0.690145
	0.230477	0.668122		0.229151	0.687555
	0.231011	0.664471		0.22975	0.683217
	0.231709	0.661086		0.230477	0.678611
	0.232219	0.659884		0.231011	0.675215
	0.232847	0.656796		0.231709	0.671951
	0.23346	0.652976		0.232219	0.670689
	0.234044	0.653216		0.232847	0.667778
	0.234542	0.649229		0.23346	0.663759
	0.235028	0.645236		0.234044	0.664092
	0.235458	0.642803		0.234542	0.66037
	0.235998	0.638797		0.235028	0.656973
	0.236776	0.633689		0.235458	0.654772
	0.2373	0.6296		0.235998	0.650866
	0.237955	0.625297		0.236776	0.646045
	0.23859	0.622166		0.2373	0.642215
	0.239141	0.617415		0.237955	0.638058
	0.239652	0.613422		0.23859	0.63536
	0.240195	0.608562		0.239141	0.630817
	0.240859	0.607561		0.239652	0.626276
	0.241359	0.603998		0.240195	0.621428
	0.241904	0.600517		0.240859	0.619687
	0.242345	0.594279		0.241359	0.616001
	0.242941	0.590288		0.241904	0.612693
	0.243555	0.58482		0.242345	0.606797
	0.244091	0.58157		0.242941	0.602883
	0.244589	0.578745		0.243555	0.597012
	0.24498	0.574904		0.244091	0.594048
	0.24551	0.568094		0.244589	0.591132
	0.245986	0.562194		0.24498	0.58685
	0.246521	0.556587		0.24551	0.580778
	0.247054	0.551158		0.245986	0.575378
	0.247567	0.548653		0.246521	0.57028
	0.248154	0.544668		0.247054	0.565304
	0.248632	0.541541		0.247567	0.562314
	0.249236	0.538401		0.248154	0.559387
	0.249699	0.535978		0.248632	0.557048
	0.250295	0.530175		0.249236	0.554272
	0.250744	0.521302		0.249699	0.551727
	0.251207	0.516547		0.250295	0.545876
	0.251853	0.50974		0.250744	0.537702
	0.252304	0.503402		0.251207	0.533482
	0.252813	0.498432		0.251853	0.526975
	0.253296	0.494066		0.252304	0.52054
	0.253771	0.487388		0.252813	0.515667
	0.254344	0.482124		0.253296	0.510628
	0.254776	0.475669		0.253771	0.503782
	0.255189	0.467029		0.254344	0.498271
	0.255563	0.458283		0.254776	0.493649
	0.256067	0.452895		0.255189	0.485772
	0.256571	0.445316		0.255563	0.477266
	0.257033	0.438421		0.256067	0.470904
	0.257628	0.431105		0.256571	0.464577
	0.25821	0.425997		0.257033	0.457767
	0.258743	0.418365		0.257628	0.449872
	0.25919	0.412615		0.25821	0.444663
	0.259881	0.40581		0.258743	0.437828
	0.260165	0.396076		0.25919	0.432478
	0.260532	0.392008		0.259881	0.426759
	0.260919	0.388393		0.260165	0.417242
	0.261289	0.384861		0.260532	0.413491
	0.261698	0.379645		0.260919	0.410328
	0.262194	0.372833		0.261289	0.406916
	0.262714	0.369648		0.261698	0.402151
	0.263186	0.363251		0.262194	0.395388
	0.263655	0.353956		0.262714	0.393026
	0.264074	0.351372		0.263186	0.387768
	0.264561	0.341298		0.263655	0.379088
	0.264975	0.335289		0.264074	0.377159
	0.265535	0.329993		0.264561	0.368688
	0.266096	0.319458		0.264975	0.363643
	0.266474	0.314624		0.265535	0.357244
	0.266881	0.308858		0.266096	0.346656
	0.267326	0.303382		0.266474	0.341519
	0.267863	0.295534		0.266881	0.335951
	0.268345	0.28647		0.267326	0.331543
	0.26876	0.279235		0.267863	0.323923
	0.269236	0.273123		0.268345	0.314608
	0.269662	0.263531		0.26876	0.307868
	0.270055	0.257454		0.269236	0.302605
	0.270489	0.254118		0.269662	0.294032
	0.270883	0.245721		0.270055	0.289768
	0.271292	0.238141		0.270489	0.286821
	0.271679	0.235637		0.270883	0.278089
	0.272092	0.228259		0.271292	0.270319
	0.27252	0.224924		0.271679	0.268906
	0.272862	0.214855		0.272092	0.26274
	0.273391	0.208795		0.27252	0.258594
	0.273804	0.20412		0.272862	0.248996
	0.2742	0.199725		0.273391	0.243557
	0.274603	0.196508		0.273804	0.238655
	0.275043	0.190075		0.2742	0.234944
	0.275652	0.185136		0.274603	0.232066
	0.276086	0.179886		0.275043	0.226393
	0.276488	0.173315		0.275652	0.221592
	0.276848	0.164745		0.276086	0.216353
	0.277198	0.157752		0.276488	0.210007
	0.27766	0.151516		0.276848	0.202918
	0.277991	0.149001		0.277198	0.197296
	0.278346	0.147105		0.27766	0.191768
	0.278751	0.147296		0.277991	0.189509
	0.279247	0.1437		0.278346	0.187804
	0.279587	0.140618		0.278751	0.18705
	0.279957	0.138884		0.279247	0.183152
	0.280364	0.136269		0.279587	0.18058
	0.280875	0.135678		0.279957	0.178173
	0.28133	0.134925		0.280364	0.177099
	0.281814	0.132504		0.280875	0.176941
	0.282178	0.126898		0.28133	0.1758
	0.282496	0.122721		0.281814	0.172368
	0.282934	0.118295		0.282178	0.167179
	0.283366	0.113408		0.282496	0.16307
	0.283744	0.111042		0.282934	0.156929
	0.284111	0.109727		0.283366	0.151659
	0.284555	0.108443		0.283744	0.14933
	0.284852	0.108927		0.284111	0.148083
	0.285225	0.107496		0.284555	0.145679
	0.285634	0.107646		0.284852	0.14505
	0.286028	0.105987		0.285225	0.143339
	0.286489	0.107442		0.285634	0.141446
	0.286838	0.10535		0.286028	0.139592
	0.28725	0.103484		0.286489	0.140117
	0.287679	0.0992237		0.286838	0.137628
	0.288073	0.0980717		0.28725	0.13726
	0.288447	0.0931349		0.287679	0.131961
	0.288783	0.0922348		0.288073	0.129575
	0.289102	0.0926151		0.288447	0.125163
	0.289479	0.0893559		0.288783	0.124867
	0.289752	0.0868411		0.289102	0.125063
	0.290026	0.0871308		0.289479	0.121794
	0.290445	0.0899031		0.289752	0.119454
	0.290788	0.0898104		0.290026	0.118933
	0.291218	0.0924446		0.290445	0.121416
	0.29164	0.0910905		0.290788	0.12137
	0.292085	0.0885103		0.291218	0.123214
	0.292474	0.0842282		0.29164	0.123094
	0.29288	0.0811191		0.292085	0.119352
	0.293294	0.0786353		0.292474	0.113847
	0.293712	0.0743044		0.29288	0.109759
	0.294012	0.0774116		0.293294	0.108063
	0.294329	0.0754591		0.293712	0.102899
	0.294782	0.0738795		0.294012	0.103496
	0.295068	0.0755912		0.294329	0.100924
	0.295458	0.0748459		0.294782	0.0989854
	0.295921	0.0750978		0.295068	0.100033
	0.296326	0.0737163		0.295458	0.0995237
	0.296618	0.0727942		0.295921	0.101576
	0.296981	0.0741341		0.296326	0.0997391
	0.297372	0.0731521		0.296618	0.0985478
	0.297754	0.0717849		0.296981	0.0982805
	0.298042	0.0693661		0.297372	0.0958926
	0.298427	0.0709063		0.297754	0.093987
	0.298778	0.0711649		0.298042	0.0918025
	0.299044	0.0699476		0.298427	0.0918139
	0.299289	0.0662955		0.298778	0.0920812
	0.299628	0.0693257		0.299044	0.0917554
	0.299927	0.0671438		0.299289	0.0882404
	0.300298	0.0653724		0.299628	0.0910698
	0.300781	0.0683799		0.299927	0.0898728
	0.301168	0.0686655		0.300298	0.0870453
	0.301579	0.0654284		0.300781	0.0909246
	0.301906	0.0619693		0.301168	0.0899109
	0.302201	0.0603497		0.301579	0.0854931
	0.30252	0.0587945		0.301906	0.0821756
	0.302949	0.0539708		0.302201	0.0801317
	0.303378	0.0527083		0.30252	0.0784378
	0.303633	0.0518471		0.302949	0.0731941
	0.303895	0.047349		0.303378	0.0707782
	0.304229	0.0477688		0.303633	0.0695888
	0.304555	0.047718		0.303895	0.0642278
	0.304954	0.0441677		0.304229	0.0628716
	0.305319	0.0424722		0.304555	0.06149
	0.305564	0.0381132		0.304954	0.0598367
	0.305858	0.0372082		0.305319	0.0576324
	0.306256	0.0363301		0.305564	0.0544417
	0.306688	0.0358711		0.305858	0.0535683
	0.306985	0.0337791		0.306256	0.0518394
	0.307369	0.0345975		0.306688	0.0518295
	0.307717	0.032784		0.306985	0.050801
	0.308019	0.0329114		0.307369	0.0520893
	0.308439	0.0303515		0.307717	0.0492613
	0.308756	0.0263254		0.308019	0.0499039
	0.309027	0.024543		0.308439	0.0466508
	0.309421	0.0234227		0.308756	0.0421668
	0.309865	0.0185424		0.309027	0.0413316
	0.310137	0.0178823		0.309421	0.0400741
	0.310447	0.0143673		0.309865	0.0351844
	0.310701	0.0164372		0.310137	0.0337824
	0.310984	0.0163358		0.310447	0.0317286
	0.311342	0.0136621		0.310701	0.0330131
	0.311739	0.0128773		0.310984	0.032657
	0.312042	0.0115654		0.311342	0.0323614
	0.312309	0.0109744		0.311739	0.0320902
	0.312586	0.0100367		0.312042	0.0304391
	0.312978	0.0103831		0.312309	0.029029
	0.31339	0.0111982		0.312586	0.0286805
	0.313705	0.0150441		0.312978	0.0293577
	0.313984	0.0159764		0.31339	0.0302491
	0.314299	0.0156518		0.313705	0.0327824
	0.314608	0.0120532		0.313984	0.0324271
	0.314877	0.0104646		0.314299	0.0320492
	0.3151	0.00793558		0.314608	0.0285633
	0.315404	0.00625508		0.314877	0.0255126
	0.315719	0.00821964		0.3151	0.0229713
	0.316091	0.0103161		0.315404	0.0219919
	0.316419	0.0110884		0.315719	0.0232196
	0.316783	0.00925117		0.316091	0.0247006
	0.317159	0.00260381		0.316419	0.0241726
	0.317454	0.00263562		0.316783	0.021343
	0.317797	0.000123735		0.317159	0.0139549
	0.318155	0.000546652		0.317454	0.0145677
	0.318506	0.00370796		0.317797	0.0107624
	0.318806	0.00564022		0.318155	0.0102398
	0.319071	0.00443836		0.318506	0.0136223
	0.319405	0.00311555		0.318806	0.0140972
	0.319688	0.000428819		0.319071	0.0126503
	0.319991	-0.000287512		0.319405	0.0120172
	0.320269	-0.00212896		0.319688	0.00864048
	0.320558	-0.00451234		0.319991	0.00806282
	0.320882	-0.00768118		0.320269	0.00482647
	0.321199	-0.0128796		0.320558	0.00221061
	0.321463	-0.0131127		0.320882	-0.00306949
	0.321809	-0.0127437		0.321199	-0.00759354
	0.322134	-0.0123334		0.321463	-0.00761191
	0.322391	-0.0145453		0.321809	-0.00962667
	0.322733	-0.0134506		0.322134	-0.00885335
	0.323002	-0.0141972		0.322391	-0.0105304
	0.323295	-0.0173304		0.322733	-0.0100437
	0.323626	-0.0169609		0.323002	-0.0119927
	0.323923	-0.0183812		0.323295	-0.0159302
	0.324279	-0.0176364		0.323626	-0.0161452
	0.324656	-0.0199104		0.323923	-0.0186761
	0.324976	-0.0209625		0.324279	-0.0182708
	0.325277	-0.0203006		0.324656	-0.0210373
	0.325551	-0.0254617		0.324976	-0.0233822
	0.325842	-0.0247083		0.325277	-0.0226581
	0.32609	-0.023612		0.325551	-0.0283778
	0.326351	-0.0228454		0.325842	-0.0282232
	0.326705	-0.0239804		0.32609	-0.0279602
	0.327034	-0.0215563		0.326351	-0.0260566
	0.327244	-0.0257003		0.326705	-0.0284768
	0.3275	-0.0241042		0.327034	-0.0271487
	0.327801	-0.0203804		0.327244	-0.0297671
	0.328049	-0.0217626		0.3275	-0.0281661
	0.32835	-0.0218689		0.327801	-0.0265147
	0.328683	-0.023149		0.328049	-0.0279369
	0.328998	-0.0247655		0.32835	-0.0287871
	0.329313	-0.0255499		0.328683	-0.0320249
	0.329611	-0.0250495		0.328998	-0.0324237
	0.32989	-0.0226076		0.329313	-0.0329997
	0.330181	-0.0190723		0.329611	-0.0333367
	0.330438	-0.0182666		0.32989	-0.0308624
	0.330741	-0.018202		0.330181	-0.0271787
	0.331113	-0.016432		0.330438	-0.0263418
	0.3315	-0.0103593		0.330741	-0.0266692
	0.331819	-0.00705665		0.331113	-0.0255095
	0.332075	-0.0074992		0.3315	-0.0203832
	0.332344	-0.00418346		0.331819	-0.0168304
	0.332556	-0.000178365		0.332075	-0.017545
	0.332758	0.00153283		0.332344	-0.0152347
	0.333095	0.00260457		0.332556	-0.0123577
	0.333377	0.00305242		0.332758	-0.0126424
	0.333633	0.00351595		0.333095	-0.0114773
	0.333892	0.00185123		0.333377	-0.0106603
	0.334169	0.0018443		0.333633	-0.0108769
	0.334514	0.00251637		0.333892	-0.0121541
	0.334819	0.00445576		0.334169	-0.0116315
	0.335116	0.00549146		0.334514	-0.0111105
	0.335416	0.00628806		0.334819	-0.00937037
	0.335701	0.00738028		0.335116	-0.00889241
	0.335935	0.00662456		0.335416	-0.00821403
	0.336161	0.00489541		0.335701	-0.00658331
	0.33643	0.00607209		0.335935	-0.00622017
	0.336718	0.0059665		0.336161	-0.00894156
	0.336999	0.00481515		0.33643	-0.00702705
	0.337267	0.00172395		0.336718	-0.00751333
	0.337615	0.00364268		0.336999	-0.00736808
	0.337922	0.00581312		0.337267	-0.00916543
	0.33822	0.00311717		0.337615	-0.00720274
	0.338427	0.0024927		0.337922	-0.00495552
	0.338702	-0.000862992		0.33822	-0.00772973
	0.339079	0.000379255		0.338427	-0.00774725
	0.339373	-0.00168036		0.338702	-0.0118494
	0.339578	-0.00230649		0.339079	-0.0109164
	0.339843	-0.000104208		0.339373	-0.0117923
	0.340147	0.00306286		0.339578	-0.0119217
	0.34041	0.00249425		0.339843	-0.00830794
	0.340682	0.00639491		0.340147	-0.00491756
	0.340976	0.00413423		0.34041	-0.00560272
	0.341201	0.00114766		0.340682	-0.00184673
	0.341424	0.00277192		0.340976	-0.00273369
	0.341683	0.00171681		0.341201	-0.00441761
	0.341974	0.00252296		0.341424	-0.00389032
	0.34231	0.00368908		0.341683	-0.00465967
	0.34263	0.00224042		0.341974	-0.00321756
	0.342914	0.000514872		0.34231	-0.00111074
	0.343176	-0.00276748		0.34263	-0.00242237
	0.343471	-0.00783618		0.342914	-0.00341808
	0.343774	-0.00950104		0.343176	-0.00587678
	0.344055	-0.00833046		0.343471	-0.0101414
	0.344261	-0.00626774		0.343774	-0.0118657
	0.344465	-0.0069393		0.344055	-0.0118716
	0.344736	-0.00741039		0.344261	-0.00937698
	0.345047	-0.00422493		0.344465	-0.00837711
	0.345301	-0.0042908		0.344736	-0.00838852
	0.345587	-0.00730345		0.345047	-0.00490825
	0.34583	-0.00824857		0.345301	-0.00405401
	0.346101	-0.0105563		0.345587	-0.00607148
	0.346389	-0.0077229		0.34583	-0.00762039
	0.346647	-0.010046		0.346101	-0.00936459
	0.346861	-0.00757378		0.346389	-0.00568369
	0.347087	-0.00635809		0.346647	-0.00767452
	0.347315	-0.00695691		0.346861	-0.00504182
	0.347545	-0.0100303		0.347087	-0.00408315
	0.347817	-0.00928405		0.347315	-0.00370089
	0.3481	-0.00814063		0.347545	-0.00589605
	0.348434	-0.00569199		0.347817	-0.00530209
	0.348682	-0.00393844		0.3481	-0.00600688
	0.348883	-0.00234802		0.348434	-0.00252292
	0.349086	-0.0045849		0.348682	-0.00142314
	0.349352	-0.00325176		0.348883	-0.000122381
	0.349695	-0.00164602		0.349086	-0.0015707
	0.349961	-0.00447843		0.349352	0.00148558
	0.350226	-0.00691001		0.349695	0.00240834
	0.350502	-0.00668622		0.349961	-0.000255908
	0.350779	-0.00521484		0.350226	-0.00209683
	0.351008	-0.00253615		0.350502	-0.00138849
	0.351249	0.00111556		0.350779	-0.000424415
	0.35149	0.00422126		0.351008	0.00208558
	0.351718	0.00475335		0.351249	0.00632243
	0.352055	0.0051177		0.35149	0.0100566
	0.35234	0.00380189		0.351718	0.0110165
	0.352646	0.00392129		0.352055	0.012219
	0.352928	0.00460929		0.35234	0.0113207
	0.353201	0.00384468		0.352646	0.0115363
	0.35341	0.00843287		0.352928	0.0129068
	0.353669	0.00773271		0.353201	0.0125748
	0.353999	0.00964101		0.35341	0.0160089
	0.354292	0.0103486		0.353669	0.0151401
	0.354512	0.0105046		0.353999	0.0174401
	0.354688	0.0133269		0.354292	0.0157319
	0.354858	0.016459		0.354512	0.0157703
	0.355085	0.0173157		0.354688	0.0204616
	0.355377	0.0181414		0.354858	0.022888
	0.355699	0.020186		0.355085	0.0225271
	0.355913	0.0197497		0.355377	0.0246158
	0.35619	0.0196803		0.355699	0.0266771
	0.356464	0.0232338		0.355913	0.0262275
	0.356789	0.0270833		0.35619	0.0269873
	0.356985	0.0296585		0.356464	0.0284215
	0.357209	0.0330252		0.356789	0.0313044
	0.357424	0.0335962		0.356985	0.0330048
	0.357641	0.0377521		0.357209	0.0354504
	0.357848	0.0386175		0.357424	0.0348954
	0.358064	0.0374292		0.357641	0.0382586
	0.358314	0.0360644		0.357848	0.038637
	0.358499	0.0360359		0.358064	0.037167
	0.358815	0.0360879		0.358314	0.0345284
	0.3591	0.0346143		0.358499	0.034529
	0.359297	0.0330317		0.358815	0.0328678
	0.359488	0.0337377		0.3591	0.0300345
	0.359748	0.0326349		0.359297	0.0284724
	0.360014	0.0305012		0.359488	0.0290733
	0.360322	0.0311067		0.359748	0.0272035
	0.360594	0.0328894		0.360014	0.0245657
	0.360875	0.0341252		0.360322	0.0257423
	0.361131	0.0356783		0.360594	0.0265317
	0.36137	0.0340498		0.360875	0.0262209
	0.361622	0.0320677		0.361131	0.0266908
	0.36187	0.0283344		0.36137	0.0235764
	0.362143	0.0248139		0.361622	0.022038
	0.362339	0.0270591		0.36187	0.0189777
	0.362517	0.0268883		0.362143	0.0152969
	0.362701	0.0247044		0.362339	0.0164053
	0.362954	0.0233111		0.362517	0.016441
	0.363207	0.0224032		0.362701	0.0135609
	0.363463	0.0178779		0.362954	0.0118998
	0.363673	0.0134915		0.363207	0.0102727
	0.363907	0.0121676		0.363463	0.00527914
	0.364191	0.00993823		0.363673	0.000839332
	0.364389	0.00942762		0.363907	-0.00172001
	0.364616	0.011021		0.364191	-0.00409764
	0.364828	0.00611115		0.364389	-0.00403608
	0.365082	0.00583647		0.364616	-0.00221504
	0.365343	0.00592795		0.364828	-0.0066537
	0.365595	0.00366684		0.365082	-0.00760714
	0.365933	0.00092202		0.365343	-0.00735431
	0.366217	-0.000435408		0.365595	-0.00943969
	0.3665	-0.00315224		0.365933	-0.0127711
	0.366676	-0.00912321		0.366217	-0.0122688
	0.366891	-0.00946681		0.3665	-0.0149475
	0.367143	-0.0127694		0.366676	-0.0197169
	0.36737	-0.0141563		0.366891	-0.0199114
	0.367644	-0.0169393		0.367143	-0.0226285
	0.367901	-0.0194625		0.36737	-0.0240919
	0.368115	-0.0194765		0.367644	-0.0265849
	0.368405	-0.0207451		0.367901	-0.0286545
	0.368627	-0.0211803		0.368115	-0.0274394
	0.368871	-0.0179071		0.368405	-0.0285316
	0.369068	-0.0177717		0.368627	-0.0296861
	0.36926	-0.0197853		0.368871	-0.0256845
	0.369459	-0.022261		0.369068	-0.0243081
	0.369747	-0.0256209		0.36926	-0.0254049
	0.369991	-0.0236708		0.369459	-0.0275427
	0.370195	-0.0288784		0.369747	-0.0304861
	0.370378	-0.0316244		0.369991	-0.0278224
	0.370615	-0.0352089		0.370195	-0.0326245
	0.370843	-0.0377115		0.370378	-0.035527
	0.371035	-0.0388616		0.370615	-0.0380869
	0.371202	-0.0375719		0.370843	-0.0396714
	0.371442	-0.0366243		0.371035	-0.0406149
	0.371626	-0.037273		0.371202	-0.0396145
	0.371885	-0.0368826		0.371442	-0.0393562
	0.37216	-0.0371872		0.371626	-0.0402258
	0.372338	-0.0371013		0.371885	-0.0381257
	0.372512	-0.0357624		0.37216	-0.0380771
	0.372819	-0.0323415		0.372338	-0.0363559
	0.373127	-0.0321508		0.372512	-0.0340846
	0.3734	-0.0340526		0.372819	-0.0308047
	0.373633	-0.0334731		0.373127	-0.0303879
	0.37381	-0.0311467		0.3734	-0.0317618
	0.37406	-0.0293758		0.373633	-0.0305537
	0.374285	-0.0265328		0.37381	-0.0279077
	0.374529	-0.0258056		0.37406	-0.0254736
	0.374742	-0.0208725		0.374285	-0.0217926
	0.374916	-0.0216529		0.374529	-0.0208861
	0.37516	-0.019257		0.374742	-0.0144885
	0.375393	-0.0201887		0.374916	-0.0155532
	0.375597	-0.0219359		0.37516	-0.0119421
	0.375802	-0.0212715		0.375393	-0.0123895
	0.376012	-0.0222486		0.375597	-0.0134946
	0.37625	-0.0177919		0.375802	-0.0128171
	0.376466	-0.0142248		0.376012	-0.0132541
	0.376638	-0.0117542		0.37625	-0.00770314
	0.3769	-0.0103238		0.376466	-0.00420905
	0.377134	-0.00947978		0.376638	-0.00119873
	0.377358	-0.0069756		0.3769	0.000540778
	0.377573	-0.00449728		0.377134	0.00104982
	0.377845	-0.00260618		0.377358	0.00418214
	0.378053	0.00371728		0.377573	0.00607708
	0.378302	0.00935837		0.377845	0.00795531
	0.378594	0.0121674		0.378053	0.0150507
	0.378795	0.0119709		0.378302	0.0203154
	0.37898	0.0131394		0.378594	0.0220225
	0.37922	0.0147566		0.378795	0.0220849
	0.379465	0.0165076		0.37898	0.0236061
	0.379711	0.0196774		0.37922	0.0257578
	0.379934	0.024234		0.379465	0.0275095
	0.380126	0.0283632		0.379711	0.0300299
	0.380361	0.0305912		0.379934	0.0326928
	0.380576	0.0311736		0.380126	0.0366239
	0.380786	0.0294067		0.380361	0.0385275
	0.381014	0.0323893		0.380576	0.0386914
	0.381202	0.032372		0.380786	0.0370782
	0.381389	0.0343897		0.381014	0.0397276
	0.381614	0.0359009		0.381202	0.0398928
	0.381856	0.0363599		0.381389	0.0415244
	0.382068	0.0369867		0.381614	0.0426052
	0.382274	0.0415997		0.381856	0.0440916
	0.382557	0.0425277		0.382068	0.0429828
	0.382857	0.0407219		0.382274	0.04772
	0.383017	0.042044		0.382557	0.0479164
	0.383241	0.0421425		0.382857	0.0454918
	0.383446	0.0450945		0.383017	0.046116
	0.383639	0.0466758		0.383241	0.0464101
	0.383826	0.0469658		0.383446	0.0491421
	0.384043	0.0454601		0.383639	0.0493835
	0.384202	0.0432608		0.383826	0.0492298
	0.384427	0.0424632		0.384043	0.0480771
	0.384641	0.0409911		0.384202	0.0458964
	0.384829	0.0431187		0.384427	0.0467233
	0.385053	0.0404376		0.384641	0.0457615
	0.385273	0.0348113		0.384829	0.0475112
	0.385493	0.0343019		0.385053	0.0442234
	0.385738	0.0341264		0.385273	0.038458
	0.38596	0.0343881		0.385493	0.0372467
	0.386129	0.0335363		0.385738	0.0370391
	0.386287	0.0343492		0.38596	0.0370603
	0.386525	0.030771		0.386129	0.0354603
	0.386777	0.0288539		0.386287	0.0355598
	0.386962	0.0287453		0.386525	0.0311434
	0.38714	0.0249579		0.386777	0.0297311
	0.387338	0.0220071		0.386962	0.0295528
	0.387499	0.0228457		0.38714	0.0252917
	0.38767	0.0210321		0.387338	0.022365
	0.3879	0.0193157		0.387499	0.0235978
	0.388164	0.0193264		0.38767	0.0218938
	0.388359	0.0193302		0.3879	0.0193735
	0.38866	0.016294		0.388164	0.0190954
	0.388944	0.0123034		0.388359	0.0192087
	0.389153	0.0137632		0.38866	0.0153211
	0.38942	0.0122793		0.388944	0.0114238
	0.389679	0.0113236		0.389153	0.0120023
	0.389883	0.0101913		0.38942	0.0105977
	0.390072	0.00818264		0.389679	0.00922302
	0.390235	0.00514101		0.389883	0.00771812
	0.390415	0.00163475		0.390072	0.00403508
	0.39059	-0.000589911		0.390235	0.00113943
	0.390747	-0.00200683		0.390415	-0.00406636
	0.390993	-0.00550823		0.39059	-0.00637069
	0.391217	-0.00672272		0.390747	-0.00725342
	0.391385	-0.00807558		0.390993	-0.011885
	0.391651	-0.00762012		0.391217	-0.0138391
	0.39186	-0.00510355		0.391385	-0.01479
	0.392061	-0.0103067		0.391651	-0.0148423
	0.392236	-0.0106174		0.39186	-0.0123556
	0.392405	-0.00961795		0.392061	-0.01719
	0.392644	-0.00695172		0.392236	-0.0169072
	0.392881	-0.00499406		0.392405	-0.0165674
	0.393053	-0.00405489		0.392644	-0.0134853
	0.393257	-0.00514017		0.392881	-0.0114141
	0.393439	-0.00498229		0.393053	-0.0100958
	0.393646	-0.00779737		0.393257	-0.0112282
	0.393882	-0.00856259		0.393439	-0.0102412
	0.394144	-0.0106869		0.393646	-0.0117856
	0.394337	-0.00807402		0.393882	-0.0128164
	0.394541	-0.00771384		0.394144	-0.014755
	0.394759	-0.0105042		0.394337	-0.0130915
	0.395025	-0.00894404		0.394541	-0.0130762
	0.395215	-0.00933338		0.394759	-0.0164214
	0.39539	-0.00860084		0.395025	-0.0154734
	0.395568	-0.00841616		0.395215	-0.0149007
	0.39573	-0.00601402		0.39539	-0.0138435
	0.395922	-0.00625461		0.395568	-0.0132963
	0.396096	-0.00496954		0.39573	-0.0109982
	0.396293	-0.00664852		0.395922	-0.0111725
	0.396489	-0.00525805		0.396096	-0.00883859
	0.39667	-0.00632544		0.396293	-0.0108171
	0.396922	-0.00428929		0.396489	-0.00880986
	0.397143	-0.00269755		0.39667	-0.00891762
	0.397363	-0.00343365		0.396922	-0.00780821
	0.397545	-0.00223643		0.397143	-0.00608703
	0.397714	-0.00433905		0.397363	-0.00693532
	0.397916	-0.00383306		0.397545	-0.00563982
	0.398158	-0.00184325		0.397714	-0.00845983
	0.398334	0.000246548		0.397916	-0.00804535
	0.398535	0.000927438		0.398158	-0.00583394
	0.39874	-6.14475e-05		0.398334	-0.00458534
	0.398997	0.00201387		0.398535	-0.00409158
	0.39921	0.003365		0.39874	-0.00525628
	0.39943	-0.00258012		0.398997	-0.00244083
	0.399632	-0.00583023		0.39921	-0.00111901
	0.399757	-0.0065948		0.39943	-0.00672366
	0.399935	-0.00319548		0.399632	-0.00915274
	0.400156	-0.0020088		0.399757	-0.0100696
	0.40035	-0.00125021		0.399935	-0.00725253
	0.400549	-0.00421452		0.400156	-0.00621851
	0.400763	-0.00514235		0.40035	-0.00562157
	0.400986	-0.00443517		0.400549	-0.008488
	0.401153	-0.0037471		0.400763	-0.00914304
	0.401334	-0.00791343		0.400986	-0.00763137
	0.401594	-0.00984238		0.401153	-0.00628209
	0.401803	-0.00996626		0.401334	-0.0110161
	0.401984	-0.0116793		0.401594	-0.0121551
	0.402124	-0.012369		0.401803	-0.0124922
	0.402292	-0.0133031		0.401984	-0.0135831
	0.402501	-0.0142469		0.402124	-0.0142393
	0.402656	-0.0153199		0.402292	-0.0144487
	0.40284	-0.0153452		0.402501	-0.0142156
	0.403051	-0.0192184		0.402656	-0.0150363
	0.403278	-0.0171795		0.40284	-0.0137788
	0.403472	-0.0174263		0.403051	-0.0177286
	0.403632	-0.0222922		0.403278	-0.0152084
	0.403829	-0.0276267		0.403472	-0.0149997
	0.404101	-0.0309044		0.403632	-0.0195268
	0.404312	-0.034591		0.403829	-0.0244957
	0.404492	-0.0362507		0.404101	-0.0272511
	0.40465	-0.0372948		0.404312	-0.0297551
	0.404876	-0.0364943		0.404492	-0.0315994
	0.405073	-0.0396865		0.40465	-0.0332985
	0.40533	-0.0394255		0.404876	-0.0336116
	0.405517	-0.0426363		0.405073	-0.0367916
	0.405682	-0.0410398		0.40533	-0.0369499
	0.405877	-0.0413923		0.405517	-0.0409601
	0.406086	-0.0422955		0.405682	-0.0397457
	0.406243	-0.0428792		0.405877	-0.0398347
	0.406378	-0.0446247		0.406086	-0.0406258
	0.40656	-0.0464446		0.406243	-0.0407622
	0.406741	-0.0436028		0.406378	-0.0424546
	0.406924	-0.0435407		0.40656	-0.0432012
	0.407137	-0.0419497		0.406741	-0.0410898
	0.407304	-0.0436918		0.406924	-0.041395
	0.407433	-0.0421891		0.407137	-0.0390859
	0.407576	-0.0403146		0.407304	-0.0406787
	0.407811	-0.0402727		0.407433	-0.0388703
	0.408039	-0.0386809		0.407576	-0.0376251
	0.408286	-0.0365532		0.407811	-0.0384843
	0.408461	-0.0376764		0.408039	-0.0372409
	0.408649	-0.0401603		0.408286	-0.0341773
	0.408858	-0.0391947		0.408461	-0.0363327
	0.409116	-0.0382282		0.408649	-0.0389289
	0.409335	-0.0350691		0.408858	-0.0385186
	0.409544	-0.0338233		0.409116	-0.0376582
	0.409774	-0.0318588		0.409335	-0.0346622
	0.410018	-0.0309504		0.409544	-0.0341912
	0.410205	-0.0278803		0.409774	-0.0323942
	0.410355	-0.0248036		0.410018	-0.0314273
	0.410511	-0.0210631		0.410205	-0.0270695
	0.410713	-0.0179614		0.410355	-0.0255236
	0.410903	-0.0149805		0.410511	-0.0213959
	0.411125	-0.0142993		0.410713	-0.0182991
	0.411291	-0.0145457		0.410903	-0.0155251
	0.411465	-0.0129153		0.411125	-0.0142519
	0.411618	-0.0133847		0.411291	-0.0141338
	0.411784	-0.0135387		0.411465	-0.0120332
	0.411969	-0.0122511		0.411618	-0.012364
	0.412142	-0.00880898		0.411784	-0.0128958
	0.412329	-0.00787751		0.411969	-0.0102603
	0.412461	-0.00798405		0.412142	-0.00793059
	0.412636	-0.00482787		0.412329	-0.00664203
	0.412857	-0.0028891		0.412461	-0.00667703
	0.413068	-0.00224455		0.412636	-0.00402998
	0.413215	-0.00238848		0.412857	-0.00233112
	0.413381	-0.000770206		0.413068	-0.000883152
	0.41354	-0.000236202		0.413215	-0.000704792
	0.413704	0.000223664		0.413381	0.000469018
	0.41384	0.00138636		0.41354	0.000441863
	0.41404	0.00414169		0.413704	0.000598779
	0.414269	0.00699575		0.41384	0.00204431
	0.414492	0.00629317		0.41404	0.00545901
	0.414685	0.00971247		0.414269	0.00943047
	0.414835	0.00838837		0.414492	0.00877745
	0.415047	0.00979155		0.414685	0.0111651
	0.415217	0.0118987		0.414835	0.00998425
	0.415369	0.0122779		0.415047	0.0115572
	0.415592	0.0160435		0.415217	0.0140577
	0.415818	0.016308		0.415369	0.0138878
	0.41598	0.0188916		0.415592	0.0175689
	0.416162	0.0213247		0.415818	0.0173913
	0.416351	0.0232169		0.41598	0.0202802
	0.416599	0.0230731		0.416162	0.0214862
	0.416794	0.023025		0.416351	0.0247878
	0.416971	0.026002		0.416599	0.0246692
	0.417125	0.0269175		0.416794	0.0247819
	0.4173	0.0258242		0.416971	0.0270157
	0.4175	0.0268992		0.417125	0.0291487
	0.417676	0.0250645		0.4173	0.028471
	0.417891	0.025419		0.4175	0.0286742
	0.418043	0.0277989		0.417676	0.0275734
	0.418211	0.0261027		0.417891	0.0280548
	0.418382	0.023409		0.418043	0.0298526
	0.418628	0.0263717		0.418211	0.0271212
	0.418875	0.0247499		0.418382	0.0234547
	0.419024	0.0239023		0.418628	0.0267366
	0.419182	0.0218085		0.418875	0.024706
	0.419364	0.0198956		0.419024	0.0241641
	0.419555	0.0161767		0.419182	0.023517
	0.419713	0.0167249		0.419364	0.0226683
	0.419845	0.0171252		0.419555	0.0187103
	0.420047	0.0158734		0.419713	0.0196269
	0.420209	0.0137884		0.419845	0.0209288
	0.420332	0.0153804		0.420047	0.0191341
	0.420482	0.0145292		0.420209	0.016605
	0.420678	0.0166099		0.420332	0.0187697
	0.420862	0.0149379		0.420482	0.0176094
	0.421066	0.0142809		0.420678	0.0201725
	0.421249	0.0119207		0.420862	0.0185029
	0.421443	0.0106363		0.421066	0.0179862
	0.421608	0.00862829		0.421249	0.0154709
	0.421773	0.0056158		0.421443	0.0135075
	0.421921	0.00507432		0.421608	0.0111872
	0.422086	0.00070746		0.421773	0.00765711
	0.422269	0.00302719		0.421921	0.00714032
	0.42246	0.00412326		0.422086	0.00290863
	0.422625	0.00596536		0.422269	0.00499994
	0.422808	0.00805838		0.42246	0.00619788
	0.42299	0.00686969		0.422625	0.00771997
	0.423218	0.00679891		0.422808	0.00938537
	0.423382	0.00895919		0.42299	0.00709489
	0.423615	0.00624484		0.423218	0.00682933
	0.423794	0.00491013		0.423382	0.00929952
	0.423924	0.0050236		0.423615	0.00831413
	0.424077	0.00301352		0.423794	0.00662204
	0.42428	0.00435388		0.423924	0.00645721
	0.424531	0.00310021		0.424077	0.00504203
	0.424717	0.00380588		0.42428	0.00779303
	0.424901	0.00384741		0.424531	0.00633948
	0.425058	0.00552682		0.424717	0.0065012
	0.425228	0.00788591		0.424901	0.0062073
	0.425403	0.00589137		0.425058	0.00801957
	0.425541	0.00666062		0.425228	0.00890223
	0.425713	0.00751627		0.425403	0.00851564
	0.425874	0.0106618		0.425541	0.0104428
	0.426035	0.0108697		0.425713	0.00966831
	0.426274	0.0112492		0.425874	0.0124461
	0.426454	0.0142319		0.426035	0.011751
	0.426618	0.0143585		0.426274	0.0119475
	0.426789	0.0134091		0.426454	0.0149307
	0.426991	0.0143296		0.426618	0.0147214
	0.427234	0.0162706		0.426789	0.0118327
	0.427445	0.0186411		0.426991	0.0134418
	0.427606	0.0225382		0.427234	0.0145344
	0.427779	0.0230914		0.427445	0.0169478
	0.427944	0.0244982		0.427606	0.0209724
	0.428121	0.0240212		0.427779	0.0216172
	0.42825	0.0250871		0.427944	0.0237476
	0.42839	0.0221807		0.428121	0.023199
	0.428528	0.0238087		0.42825	0.0240153
	0.428661	0.0217747		0.42839	0.0213374
	0.428793	0.0193233		0.428528	0.0246896
	0.428924	0.0175647		0.428661	0.0237773
	0.429109	0.0204475		0.428793	0.0207527
	0.429306	0.0193257		0.428924	0.0188026
	0.429542	0.0196435		0.429109	0.0219992
	0.429708	0.0209947		0.429306	0.0213915
	0.429891	0.022769		0.429542	0.0216455
	0.430067	0.024491		0.429708	0.0237537
	0.430261	0.0233393		0.429891	0.0259281
	0.43039	0.0225529		0.430067	0.026577
	0.430543	0.0243355		0.430261	0.0259821
	0.430704	0.0228177		0.43039	0.0250336
	0.430893	0.0239151		0.430543	0.0261629
	0.43106	0.0252432		0.430704	0.0248774
	0.431194	0.0254051		0.430893	0.0258786
	0.431327	0.0263944		0.43106	0.0274589
	0.431478	0.0282194		0.431194	0.0282706
	0.431632	0.029694		0.431327	0.029669
	0.431825	0.0290418		0.431478	0.0320919
	0.432045	0.0275968		0.431632	0.0331283
	0.432246	0.0283393		0.431825	0.0321835
	0.432425	0.0324032		0.432045	0.0301474
	0.432581	0.0313563		0.432246	0.0310203
	0.432736	0.0363239		0.432425	0.0352156
	0.43293	0.036373		0.432581	0.0343318
	0.433103	0.0348649		0.432736	0.0389591
	0.43324	0.0340191		0.43293	0.0391004
	0.433412	0.0348169		0.433103	0.0375847
	0.433609	0.0327406		0.43324	0.0375613
	0.433803	0.0309729		0.433412	0.0381922
	0.434	0.0291789		0.433609	0.0371335
	0.434176	0.0254426		0.433803	0.0350535
	0.434354	0.0256276		0.434	0.0323159
	0.434505	0.0271177		0.434176	0.0282172
	0.434645	0.0257757		0.434354	0.0281513
	0.434828	0.0247006		0.434505	0.0295544
	0.435019	0.0259891		0.434645	0.0286077
	0.435144	0.0206215		0.434828	0.0268224
	0.435292	0.0217942		0.435019	0.0278127
	0.435495	0.0204649		0.435144	0.0229437
	0.435735	0.0175099		0.435292	0.0233803
	0.435902	0.0162693		0.435495	0.0216538
	0.436073	0.0150956		0.435735	0.019753
	0.436235	0.0115372		0.435902	0.0190606
	0.436416	0.0143857		0.436073	0.0191433
	0.436588	0.0141523		0.436235	0.0157529
	0.436729	0.0134819		0.436416	0.0188971
	0.436873	0.0117743		0.436588	0.019579
	0.437021	0.0130429		0.436729	0.0179216
	0.437143	0.0144096		0.436873	0.0154075
	0.437277	0.0138465		0.437021	0.0162567
	0.437502	0.0117769		0.437143	0.0171742
	0.437705	0.0108591		0.437277	0.0150509
	0.437822	0.0101775		0.437502	0.0128103
	0.43794	0.00596542		0.437705	0.0117677
	0.438117	0.00482242		0.437822	0.0109631
	0.438332	0.00152526		0.43794	0.00720822
	0.438507	-0.0020714		0.438117	0.00661373
	0.438684	-0.00166968		0.438332	0.00320533
	0.438844	-0.000650954		0.438507	-0.000859444
	0.438992	-0.00144625		0.438684	-0.000960297
	0.43923	-0.00182452		0.438844	-0.00018716
	0.439398	-0.00616846		0.438992	-0.00102058
	0.439558	-0.00806893		0.43923	-0.00175022
	0.439701	-0.0129308		0.439398	-0.00585204
	0.439842	-0.0148401		0.439558	-0.00801896
	0.440009	-0.0118885		0.439701	-0.0126843
	0.440138	-0.0145113		0.439842	-0.015203
	0.440352	-0.0125313		0.440009	-0.0128894
	0.440498	-0.0131281		0.440138	-0.0155141
	0.440636	-0.0145267		0.440352	-0.0138081
	0.440767	-0.0134645		0.440498	-0.0153751
	0.440912	-0.0135168		0.440636	-0.0170168
	0.441105	-0.0140461		0.440767	-0.0158118
	0.441296	-0.0100893		0.440912	-0.0157535
	0.44148	-0.0110304		0.441105	-0.0163954
	0.441618	-0.00720826		0.441296	-0.0120987
	0.441787	-0.00931108		0.44148	-0.013379
	0.441949	-0.00756358		0.441618	-0.00988278
	0.442088	-0.00888635		0.441787	-0.0114509
	0.442212	-0.00964531		0.441949	-0.00896065
	0.44236	-0.0102704		0.442088	-0.0104441
	0.442524	-0.00498597		0.442212	-0.0107401
	0.442677	-0.00423778		0.44236	-0.0119573
	0.442834	-0.00563485		0.442524	-0.00829978
	0.442977	-0.00286595		0.442677	-0.00690255
	0.443191	-0.00259366		0.442834	-0.0091421
	0.44339	-0.00511578		0.442977	-0.00599292
	0.443526	-0.00518357		0.443191	-0.00661751
	0.443688	-0.00623697		0.44339	-0.00972347
	0.443873	-0.00288067		0.443526	-0.0103761
	0.444074	-0.00201477		0.443688	-0.00967157
	0.44428	-0.00171625		0.443873	-0.00597791
	0.444456	-0.00270089		0.444074	-0.00414323
	0.444612	-0.00655986		0.44428	-0.00360829
	0.444758	-0.00677521		0.444456	-0.00367689
	0.444895	-0.0043441		0.444612	-0.00798063
	0.445062	-0.00231405		0.444758	-0.0080009
	0.445228	-0.00266433		0.444895	-0.00508757
	0.445385	-0.00355662		0.445062	-0.00278781
	0.445535	-0.00384198		0.445228	-0.00267187
	0.445689	-0.00158307		0.445385	-0.00423955
	0.445831	-0.000822073		0.445535	-0.00514435
	0.445999	-0.00219026		0.445689	-0.00255983
	0.446146	-0.000580714		0.445831	-0.00120477
	0.446301	-0.00109627		0.445999	-0.00264704
	0.446464	-0.00162169		0.446146	-0.000760676
	0.446637	-0.00154239		0.446301	-0.00110882
	0.446811	-0.00191862		0.446464	-0.00142753
	0.446938	-0.0025395		0.446637	-0.000964994
	0.44712	-0.00248924		0.446811	-0.00166438
	0.447261	-0.00231975		0.446938	-0.00299995
	0.447429	-0.00195619		0.44712	-0.0021549
	0.447598	-0.00628104		0.447261	-0.00193235
	0.447772	-0.00783279		0.447429	-0.0016418
	0.447925	-0.00720005		0.447598	-0.00594172
	0.44805	-0.00723865		0.447772	-0.00807509
	0.448193	-0.00887453		0.447925	-0.00842337
	0.448352	-0.00715042		0.44805	-0.00902413
	0.448511	-0.00713843		0.448193	-0.0108904
	0.448661	-0.00622599		0.448352	-0.00905194
	0.448791	-0.00670264		0.448511	-0.00810226
	0.448925	-0.0099647		0.448661	-0.00633587
	0.449072	-0.00879064		0.448791	-0.00656078
	0.449256	-0.0118889		0.448925	-0.0105521
	0.449404	-0.0106788		0.449072	-0.00950497
	0.449553	-0.0108439		0.449256	-0.0127695
	0.449734	-0.0105048		0.449404	-0.0117828
	0.449883	-0.0148154		0.449553	-0.0116042
	0.450089	-0.0149596		0.449734	-0.0114857
	0.450261	-0.0133261		0.449883	-0.0154898
	0.450402	-0.0137258		0.450089	-0.0168523
	0.450515	-0.00924143		0.450261	-0.0155633
	0.450662	-0.00754461		0.450402	-0.0139563
	0.45081	-0.00791836		0.450515	-0.00991967
	0.450954	-0.00896363		0.450662	-0.00834435
	0.45112	-0.00848309		0.45081	-0.00872402
	0.451273	-0.0102119		0.450954	-0.00940267
	0.451422	-0.00733396		0.45112	-0.00973401
	0.451583	-0.00785129		0.451273	-0.0117221
	0.451766	-0.00835155		0.451422	-0.00906594
	0.451918	-0.0110039		0.451583	-0.00926333
	0.452131	-0.0109014		0.451766	-0.0094655
	0.4523	-0.010952		0.451918	-0.0128814
	0.452487	-0.0109252		0.452131	-0.01207
	0.452656	-0.0135332		0.4523	-0.0132746
	0.452825	-0.0154782		0.452487	-0.01236
	0.45296	-0.0195667		0.452656	-0.0148979
	0.453068	-0.0176942		0.452825	-0.0175328
	0.453207	-0.0210974		0.45296	-0.0216386
	0.453369	-0.0224011		0.453068	-0.0194284
	0.453576	-0.0220762		0.453207	-0.0223748
	0.453758	-0.021803		0.453369	-0.0240315
	0.45395	-0.0243186		0.453576	-0.0228239
	0.454116	-0.0257771		0.453758	-0.022463
	0.454282	-0.0265178		0.45395	-0.0246953
	0.454439	-0.0310415		0.454116	-0.0257146
	0.454637	-0.0309414		0.454282	-0.0260785
	0.454841	-0.0300431		0.454439	-0.0309014
	0.454941	-0.0293539		0.454637	-0.0309316
	0.455042	-0.03143		0.454841	-0.0295467
	0.455177	-0.0329209		0.454941	-0.0281662
	0.455321	-0.0344817		0.455042	-0.0296559
	0.455459	-0.0311866		0.455177	-0.031327
	0.455566	-0.0294956		0.455321	-0.0329868
	0.455682	-0.0277309		0.455459	-0.0296032
	0.455847	-0.0275631		0.455566	-0.0280931
	0.455976	-0.0303994		0.455682	-0.0264626
	0.456129	-0.0265856		0.455847	-0.0258197
	0.456283	-0.027113		0.455976	-0.0279122
	0.456431	-0.0262006		0.456129	-0.0242887
	0.456597	-0.0250247		0.456283	-0.0239914
	0.456773	-0.0246383		0.456431	-0.0213466
	0.456918	-0.0237274		0.456597	-0.0189479
	0.457059	-0.0252342		0.456773	-0.0186748
	0.457232	-0.0242649		0.456918	-0.0166822
	0.457367	-0.0199888		0.457059	-0.0177168
	0.457491	-0.0174877		0.457232	-0.0166379
	0.457639	-0.015472		0.457367	-0.0131123
	0.457777	-0.0161019		0.457491	-0.0103723
	0.457926	-0.0123729		0.457639	-0.00827138
	0.458086	-0.0113596		0.457777	-0.0103219
	0.458237	-0.00925083		0.457926	-0.0068838
	0.458382	-0.0087925		0.458086	-0.00551214
	0.45853	-0.00887729		0.458237	-0.00429708
	0.458651	-0.00869308		0.458382	-0.00321015
	0.458773	-0.00943767		0.45853	-0.00345945
	0.458917	-0.00722721		0.458651	-0.00111369
	0.459067	-0.00294794		0.458773	-0.00204212
	0.459217	-0.00102952		0.458917	0.001216
	0.459379	0.00417167		0.459067	0.00577314
	0.459535	0.00106186		0.459217	0.00930416
	0.459743	0.00173092		0.459379	0.0147848
	0.459968	0.00315346		0.459535	0.0114903
	0.460118	0.00444254		0.459743	0.0125392
	0.460255	0.00840961		0.459968	0.0139621
	0.460414	0.00722157		0.460118	0.0144606
	0.460574	0.00629268		0.460255	0.0193194
	0.460701	0.0032981		0.460414	0.0182381
	0.460872	0.00656888		0.460574	0.0172044
	0.460999	0.00698166		0.460701	0.0143563
	0.461135	0.00909472		0.460872	0.0168936
	0.461275	0.00738851		0.460999	0.0165251
	0.461404	0.0058954		0.461135	0.0188513
	0.461544	0.0069216		0.461275	0.0164047
	0.461708	0.00718563		0.461404	0.0143029
	0.46185	0.00670416		0.461544	0.0160321
	0.461995	0.00530809		0.461708	0.0157916
	0.462174	0.0024132		0.46185	0.0151883
	0.462316	0.00112252		0.461995	0.0133341
	0.462511	0.00361259		0.462174	0.0098181
	0.462665	0.00423418		0.462316	0.00853155
	0.462808	0.00241628		0.462511	0.0126025
	0.462934	0.00127231		0.462665	0.0123508
	0.463094	0.00474822		0.462808	0.0104486
	0.463226	0.00973748		0.462934	0.00845623
	0.463344	0.00880047		0.463094	0.0114635
	0.463495	0.00929264		0.463226	0.0164584
	0.46366	0.0113496		0.463344	0.0154917
	0.463806	0.0104045		0.463495	0.016046
	0.463954	0.012472		0.46366	0.0174634
	0.464102	0.0121981		0.463806	0.0164774
	0.464277	0.0139814		0.463954	0.0176288
	0.464439	0.0146369		0.464102	0.0161261
	0.464597	0.013448		0.464277	0.0179026
	0.464698	0.01553		0.464439	0.0189989
	0.464845	0.0172673		0.464597	0.0170551
	0.464993	0.0204216		0.464698	0.0194883
	0.465146	0.0219647		0.464845	0.0208197
	0.465346	0.0247625		0.464993	0.0228555
	0.465458	0.029115		0.465146	0.0238688
	0.465601	0.031375		0.465346	0.0257241
	0.465739	0.0296734		0.465458	0.0303615
	0.46588	0.0292564		0.465601	0.0328419
	0.466002	0.0271626		0.465739	0.0295752
	0.466168	0.0275035		0.46588	0.0295572
	0.466309	0.027981		0.466002	0.0281687
	0.466433	0.0282321		0.466168	0.0278631
	0.466583	0.0282977		0.466309	0.0285125
	0.466748	0.0274647		0.466433	0.028591
	0.466891	0.0274642		0.466583	0.0293088
	0.467038	0.0255392		0.466748	0.027471
	0.467198	0.0275477		0.466891	0.0278297
	0.467342	0.0235873		0.467038	0.0258856
	0.467491	0.023684		0.467198	0.0269392
	0.467663	0.0246961		0.467342	0.021626
	0.467845	0.0226799		0.467491	0.0220804
	0.467977	0.0227434		0.467663	0.0220686
	0.468098	0.0240184		0.467845	0.0195078
	0.468237	0.0206075		0.467977	0.0197416
	0.468401	0.0221589		0.468098	0.0204089
	0.468581	0.0217887		0.468237	0.0170437
	0.468698	0.0184954		0.468401	0.0180453
	0.46883	0.0142407		0.468581	0.0180224
	0.468954	0.0136563		0.468698	0.0138195
	0.469108	0.00975199		0.46883	0.00969881
	0.469232	0.00818142		0.468954	0.00913725
	0.469372	0.00950292		0.469108	0.00648809
	0.469538	0.00975952		0.469232	0.00506902
	0.46968	0.0060631		0.469372	0.00596444
	0.469826	0.00119189		0.469538	0.00721827
	0.469978	0.0021343		0.46968	0.0038042
	0.470179	0.000708664		0.469826	-0.00096615
	0.470322	-0.00068213		0.469978	-0.000430552
	0.470422	-0.00319006		0.470179	-0.00169542
	0.470555	-0.00570342		0.470322	-0.00273051
	0.47071	-0.00550539		0.470422	-0.00472655
	0.470861	-0.00435031		0.470555	-0.006836
	0.470982	-0.00429474		0.47071	-0.00692271
	0.471113	-0.00578764		0.470861	-0.00616038
	0.471242	-0.00523618		0.470982	-0.00591217
	0.471369	-0.0046804		0.471113	-0.00837657
	0.471521	-0.00586847		0.471242	-0.0076531
	0.471679	-0.00622547		0.471369	-0.00730952
	0.471825	-0.00649307		0.471521	-0.00875009
	0.47194	-7.43335e-06		0.471679	-0.00877274
	0.47206	-0.000874966		0.471825	-0.00980835
	0.472186	-0.00286163		0.47194	-0.00380958
	0.472344	-0.0085902		0.47206	-0.00492229
	0.472483	-0.00990865		0.472186	-0.00678135
	0.472588	-0.0090369		0.472344	-0.0118261
	0.472744	-0.0133965		0.472483	-0.0128339
	0.472921	-0.0129585		0.472588	-0.0111729
	0.473105	-0.0106233		0.472744	-0.0147862
	0.473275	-0.0126907		0.472921	-0.0135925
	0.473423	-0.0155963		0.473105	-0.0108856
	0.473573	-0.012793		0.473275	-0.0123411
	0.47372	-0.00907061		0.473423	-0.0151772
	0.473859	-0.00713511		0.473573	-0.0147799
	0.473997	-0.00954956		0.47372	-0.011504
	0.474086	-0.010858		0.473859	-0.00949565
	0.474189	-0.0138622		0.473997	-0.0105347
	0.474299	-0.0101225		0.474086	-0.0115523
	0.474448	-0.00822944		0.474189	-0.0146389
	0.474604	-0.00821897		0.474299	-0.0112921
	0.474721	-0.00904907		0.474448	-0.00955188
	0.474838	-0.0128292		0.474604	-0.00954057
	0.474973	-0.0113174		0.474721	-0.0102708
	0.47514	-0.0127831		0.474838	-0.0131426
	0.475287	-0.0110736		0.474973	-0.0119133
	0.475433	-0.012152		0.47514	-0.0135975
	0.475585	-0.0119811		0.475287	-0.0121019
	0.475719	-0.0136368		0.475433	-0.0127724
	0.475839	-0.0130213		0.475585	-0.0111132
	0.476009	-0.0116815		0.475719	-0.0131663
	0.476179	-0.0126301		0.475839	-0.0139472
	0.476347	-0.0135319		0.476009	-0.0121319
	0.476477	-0.0117051		0.476179	-0.0152662
	0.476634	-0.00826557		0.476347	-0.0177155
	0.476756	-0.00893765		0.476477	-0.01556
	0.476889	-0.00694743		0.476634	-0.0122706
	0.477046	-0.00650874		0.476756	-0.0127875
	0.477186	-0.00695109		0.476889	-0.0103716
	0.477346	-0.00315154		0.477046	-0.00981109
	0.477504	-0.00222096		0.477186	-0.00970876
	0.477669	-0.00272428		0.477346	-0.00661355
	0.477799	-0.00774506		0.477504	-0.00542763
	0.477932	-0.00808138		0.477669	-0.0045126
	0.478058	-0.00844376		0.477799	-0.00981185
	0.478172	-0.00520161		0.477932	-0.0102924
	0.478294	-0.00264056		0.478058	-0.0103814
	0.478439	-0.0041882		0.478172	-0.00637883
	0.478551	-0.00125053		0.478294	-0.00472716
	0.47869	-0.00217721		0.478439	-0.00646472
	0.478792	-0.000604859		0.478551	-0.00325407
	0.47892	0.00245685		0.47869	-0.00503394
	0.47907	0.0056902		0.478792	-0.00329741
	0.479225	0.00610407		0.47892	0.000698489
	0.47938	0.0022492		0.47907	0.00379521
	0.479541	0.00558108		0.479225	0.00428118
	0.479679	0.00596753		0.47938	0.000653942
	0.479818	0.00482851		0.479541	0.0040562
	0.479953	0.00582717		0.479679	0.00532366
	0.480116	0.0115147		0.479818	0.00458223
	0.48028	0.013087		0.479953	0.00480644
	0.480429	0.0158872		0.480116	0.0108471
	0.480568	0.0164539		0.48028	0.0120076
	0.480682	0.0159753		0.480429	0.0133754
	0.480786	0.0171672		0.480568	0.0144362
	0.480909	0.016077		0.480682	0.013571
	0.481109	0.0171072		0.480786	0.0151232
	0.481308	0.0173477		0.480909	0.0134399
	0.481445	0.0187892		0.481109	0.014803
	0.481567	0.0202839		0.481308	0.014406
	0.4817	0.0251623		0.481445	0.0150711
	0.481842	0.025402		0.481567	0.0166907
	0.481956	0.0255343		0.4817	0.0221644
	0.4821	0.0261522		0.481842	0.0230211
	0.482224	0.0252123		0.481956	0.0227763
	0.482356	0.0280463		0.4821	0.0232579
	0.482505	0.0270222		0.482224	0.0218036
	0.482631	0.0260318		0.482356	0.0253421
	0.482774	0.0210841		0.482505	0.0245391
	0.482925	0.019875		0.482631	0.0247524
	0.483078	0.0221165		0.482774	0.0202979
	0.483211	0.0202828		0.482925	0.0198381
	0.483328	0.0227974		0.483078	0.0228869
	0.483473	0.0270848		0.483211	0.0217028
	0.483606	0.0242871		0.483328	0.0240378
	0.48372	0.024276		0.483473	0.02801
	0.483865	0.026139		0.483606	0.0262701
	0.483987	0.0301564		0.48372	0.0255459
	0.484109	0.0259865		0.483865	0.0269407
	0.484205	0.025008		0.483987	0.0303296
	0.484323	0.0278071		0.484109	0.0258915
	0.484436	0.0286995		0.484205	0.0249743
	0.484563	0.0290853		0.484323	0.0276165
	0.484686	0.0289253		0.484436	0.0274034
	0.484823	0.0304574		0.484563	0.0273918
	0.484968	0.0330924		0.484686	0.0276189
	0.485136	0.0352006		0.484823	0.0288633
	0.485248	0.0363093		0.484968	0.0314742
	0.485394	0.0352246		0.485136	0.0353108
	0.485542	0.035201		0.485248	0.0362877
	0.485688	0.0348963		0.485394	0.0354912
	0.485804	0.0360589		0.485542	0.0354256
	0.485917	0.0336117		0.485688	0.0354395
	0.486038	0.031702		0.485804	0.0370726
	0.486182	0.0306626		0.485917	0.0351582
	0.486334	0.033905		0.486038	0.0334133
	0.486471	0.0363302		0.486182	0.0339102
	0.486607	0.0366489		0.486334	0.0367485
	0.486737	0.038469		0.486471	0.0390925
	0.486874	0.0386878		0.486607	0.039648
	0.486994	0.0379499		0.486737	0.0421004
	0.487109	0.0389268		0.486874	0.0420205
	0.487272	0.042751		0.486994	0.0418676
	0.487402	0.0423854		0.487109	0.0427754
	0.487531	0.0400589		0.487272	0.0470087
	0.487658	0.0352703		0.487402	0.0478733
	0.487777	0.0355826		0.487531	0.0466877
	0.487889	0.0383049		0.487658	0.044091
	0.488031	0.039962		0.487777	0.0456069
	0.488158	0.0405491		0.487889	0.0476824
	0.488334	0.0380483		0.488031	0.0484167
	0.488462	0.0376876		0.488158	0.0492128
	0.488565	0.0367538		0.488334	0.0467503
	0.488715	0.0395577		0.488462	0.0464544
	0.488854	0.0376136		0.488565	0.0454358
	0.48899	0.0367024		0.488715	0.0462298
	0.489093	0.0338889		0.488854	0.0441156
	0.489229	0.0345744		0.48899	0.0427691
	0.489408	0.0327583		0.489093	0.039618
	0.489563	0.0307943		0.489229	0.0397048
	0.48971	0.0292965		0.489408	0.0359439
	0.48984	0.0291582		0.489563	0.0338299
	0.489982	0.0263415		0.48971	0.0337811
	0.490108	0.025111		0.48984	0.0336053
	0.490275	0.0238582		0.489982	0.0326114
	0.49042	0.0193815		0.490108	0.0338746
	0.4906	0.022207		0.490275	0.0329751
	0.49072	0.0154479		0.49042	0.0300736
	0.490847	0.0124847		0.4906	0.0332162
	0.490975	0.0131988		0.49072	0.0261743
	0.491112	0.00719008		0.490847	0.0223108
	0.491256	0.00587844		0.490975	0.0237344
	0.49138	0.00270787		0.491112	0.0184922
	0.491494	0.00122179		0.491256	0.0177876
	0.49161	-5.80123e-05		0.49138	0.013634
	0.491723	0.00145566		0.491494	0.0123494
	0.491829	-0.00342666		0.49161	0.0116257
	0.491969	-0.00703768		0.491723	0.0128686
	0.492072	-0.00685928		0.491829	0.00775141
	0.492205	-0.00861319		0.491969	0.00409972
	0.492329	-0.00767675		0.492072	0.00511168
	0.492465	-0.00991886		0.492205	0.00325296
	0.492635	-0.0105161		0.492329	0.00409476
	0.492814	-0.0125581		0.492465	0.00193467
	0.492961	-0.0135243		0.492635	0.000534007
	0.493063	-0.0112136		0.492814	-0.00219311
	0.493173	-0.0122931		0.492961	-0.00406607
	0.49331	-0.0128065		0.493063	-0.00200206
	0.493442	-0.0125539		0.493173	-0.00313522
	0.493601	-0.0148906		0.49331	-0.00471367
	0.493719	-0.0165129		0.493442	-0.0054147
	0.493813	-0.0212468		0.493601	-0.0072201
	0.493944	-0.0212782		0.493719	-0.00918774
	0.494067	-0.0244811		0.493813	-0.0137447
	0.494186	-0.0235041		0.493944	-0.0133691
	0.494307	-0.0227245		0.494067	-0.0171251
	0.494434	-0.0215204		0.494186	-0.0178233
	0.494563	-0.0232701		0.494307	-0.0176743
	0.494729	-0.025465		0.494434	-0.0177705
	0.494874	-0.0259293		0.494563	-0.0201145
	0.494988	-0.0278937		0.494729	-0.0230531
	0.495109	-0.0304067		0.494874	-0.0238059
	0.495228	-0.0337535		0.494988	-0.0256315
	0.495367	-0.0376272		0.495109	-0.0288714
	0.495488	-0.0397184		0.495228	-0.0323732
	0.495592	-0.0396643		0.495367	-0.0367856
	0.495722	-0.0402044		0.495488	-0.0389259
	0.495844	-0.0381507		0.495592	-0.0387279
	0.495995	-0.0380198		0.495722	-0.038916
	0.496117	-0.0369227		0.495844	-0.0364828
	0.496236	-0.0371337		0.495995	-0.0371719
	0.496364	-0.0398821		0.496117	-0.0362912
	0.496494	-0.0380018		0.496236	-0.0366384
	0.496625	-0.0361552		0.496364	-0.03868
	0.496737	-0.0391805		0.496494	-0.0370398
	0.496843	-0.0363341		0.496625	-0.035768
	0.496968	-0.0366598		0.496737	-0.0387633
	0.497085	-0.0369964		0.496843	-0.0374199
	0.497233	-0.0395334		0.496968	-0.0387906
	0.497393	-0.0389674		0.497085	-0.0394548
	0.49754	-0.0349248		0.497233	-0.0407741
	0.497681	-0.0360172		0.497393	-0.040626
	0.497817	-0.0340526		0.49754	-0.0374923
	0.497972	-0.0315006		0.497681	-0.0391822
	0.498155	-0.0284086		0.497817	-0.037372
	0.498282	-0.0291755		0.497972	-0.0347884
	0.498405	-0.031652		0.498155	-0.0322624
	0.498509	-0.0317788		0.498282	-0.0329075
	0.498609	-0.0350438		0.498405	-0.0357774
	0.498732	-0.0353272		0.498509	-0.0363025
	0.498846	-0.0368788		0.498609	-0.0397358
	0.498973	-0.037031		0.498732	-0.0404277
	0.499075	-0.0341348		0.498846	-0.0415872
	0.499199	-0.0360112		0.498973	-0.0426007
	0.499317	-0.0331963		0.499075	-0.0417824
	0.499441	-0.0323282		0.499199	-0.0435465
	0.499567	-0.0333557		0.499317	-0.0404981
	0.499699	-0.0330296		0.499441	-0.0420165
	0.49982	-0.0335269		0.499567	-0.0422538
	0.49997	-0.0339942		0.499699	-0.0408256
	0.500095	-0.0327555		0.49982	-0.0408101
	0.500228	-0.0324498		0.49997	-0.0420776
	0.50034	-0.0295639		0.500095	-0.0405813
	0.500464	-0.0299615		0.500228	-0.0398359
	0.500561	-0.027182		0.50034	-0.0368613
	0.500661	-0.0249677		0.500464	-0.0366557
	0.500772	-0.0224851		0.500561	-0.0335703
	0.500896	-0.0196582		0.500661	-0.030765
	0.501049	-0.0197115		0.500772	-0.0298429
	0.501166	-0.0195441		0.500896	-0.0276533
	0.501292	-0.0215952		0.501049	-0.0284677
	0.501452	-0.0191315		0.501166	-0.0286218
	0.501622	-0.0178801		0.501292	-0.0303587
	0.501753	-0.014647		0.501452	-0.0277049
	0.50191	-0.015257		0.501622	-0.0257665
	0.50203	-0.0150867		0.501753	-0.0229159
	0.502129	-0.0120094		0.50191	-0.0231105
	0.502247	-0.00924634		0.50203	-0.0233845
	0.502378	-0.00810157		0.502129	-0.0188724
	0.502535	-0.00661082		0.502247	-0.015579
	0.502686	-0.00772727		0.502378	-0.0144167
	0.50281	-0.0061244		0.502535	-0.0123527
	0.502915	-0.00659078		0.502686	-0.014416
	0.50306	-0.00551445		0.50281	-0.0122066
	0.503223	-0.00669441		0.502915	-0.0120506
	0.503351	-0.00857253		0.50306	-0.0102821
	0.503479	-0.00802564		0.503223	-0.0117613
	0.503606	-0.0101316		0.503351	-0.013327
	0.50371	-0.00612709		0.503479	-0.0143073
	0.503808	-0.00535484		0.503606	-0.0183207
	0.503896	-0.00255704		0.50371	-0.0132271
	0.504015	-0.000952527		0.503808	-0.0131679
	0.504111	-0.000163758		0.503896	-0.0106798
	0.504238	0.00222097		0.504015	-0.0094229
	0.504354	0.00408997		0.504111	-0.00839827
	0.50447	0.00347892		0.504238	-0.00642938
	0.504615	-0.000153426		0.504354	-0.00417393
	0.504744	-0.00055782		0.50447	-0.00515032
	0.504873	0.000164924		0.504615	-0.00899339
	0.505033	0.00346917		0.504744	-0.00962973
	0.505168	0.00210978		0.504873	-0.00864427
	0.505275	0.00328548		0.505033	-0.00550559
	0.505413	0.00524005		0.505168	-0.00694781
	0.505543	0.00689134		0.505275	-0.00559982
	0.505653	0.0072022		0.505413	-0.00613775
	0.505763	0.00912135		0.505543	-0.00418735
	0.505873	0.0072537		0.505653	-0.00375644
	0.505975	0.00683527		0.505763	-0.000622135
	0.506094	0.00691535		0.505873	-0.000960695
	0.506263	0.00914727		0.505975	-0.00157073
	0.50641	0.00943152		0.506094	-0.000868757
	0.506537	0.0097094		0.506263	0.00239563
	0.506664	0.0102084		0.50641	0.00243928
	0.506758	0.00945195		0.506537	0.00304677
	0.506856	0.0134908		0.506664	0.0024443
	0.506986	0.0148419		0.506758	0.00144828
	0.507117	0.00915589		0.506856	0.00546814
	0.507252	0.00607016		0.506986	0.00815333
	0.507422	0.00686386		0.507117	0.00259959
	0.507531	0.00686179		0.507252	0.000149685
	0.507658	0.00819815		0.507422	0.00193882
	0.507776	0.00732716		0.507531	0.00249249
	0.507873	0.00645501		0.507658	0.00396876
	0.507972	0.00697767		0.507776	0.00283843
	0.508074	0.007831		0.507873	0.00274735
	0.508168	0.00752166		0.507972	0.00392097
	0.508299	0.00651576		0.508074	0.00569685
	0.508435	0.000980348		0.508168	0.00601599
	0.50856	-0.000881799		0.508299	0.00535443
	0.508688	-0.00394027		0.508435	-0.000120767
	0.508826	-0.0045932		0.50856	-0.00194798
	0.508969	-0.00547577		0.508688	-0.00365412
	0.509092	-0.00575553		0.508826	-0.00465228
	0.509232	-0.0052814		0.508969	-0.00542519
	0.509331	-0.00881852		0.509092	-0.00591828
	0.509459	-0.00988366		0.509232	-0.00600651
	0.509597	-0.0112482		0.509331	-0.0100191
	0.509718	-0.0124892		0.509459	-0.0115605
	0.509858	-0.0124773		0.509597	-0.0130295
	0.510018	-0.0112045		0.509718	-0.0134224
	0.510193	-0.00748129		0.509858	-0.0128383
	0.510303	-0.012648		0.510018	-0.0133519
	0.510394	-0.0125553		0.510193	-0.00959571
	0.510504	-0.0142852		0.510303	-0.0138993
	0.510602	-0.0164582		0.510394	-0.0136132
	0.510706	-0.0211924		0.510504	-0.0152126
	0.510811	-0.0207758		0.510602	-0.0177967
	0.510919	-0.0203654		0.510706	-0.0223522
	0.51106	-0.0234266		0.510811	-0.0214478
	0.511187	-0.020163		0.510919	-0.0214984
	0.511296	-0.0165882		0.51106	-0.0253927
	0.511455	-0.0141284		0.511187	-0.022216
	0.511582	-0.0142093		0.511296	-0.0191362
	0.511696	-0.018219		0.511455	-0.0170841
	0.511831	-0.0162135		0.511582	-0.0162296
	0.511954	-0.0199115		0.511696	-0.0166235
	0.512064	-0.0190769		0.511831	-0.0136036
	0.512204	-0.0171852		0.511954	-0.0174192
	0.512311	-0.0189971		0.512064	-0.0148979
	0.512437	-0.0187494		0.512204	-0.0133987
	0.512561	-0.0173785		0.512311	-0.0147552
	0.512664	-0.0176807		0.512437	-0.0143543
	0.512786	-0.0170111		0.512561	-0.0123206
	0.512911	-0.0166241		0.512664	-0.0124584
	0.513007	-0.0161268		0.512786	-0.0124041
	0.51311	-0.0165906		0.512911	-0.0122219
	0.513225	-0.017665		0.513007	-0.0112642
	0.51331	-0.0171947		0.51311	-0.0109244
	0.513396	-0.0178065		0.513225	-0.0144197
	0.513543	-0.0163758		0.51331	-0.0128156
	0.513682	-0.0146593		0.513396	-0.0139227
	0.513802	-0.0121995		0.513543	-0.0114885
	0.513935	-0.0114572		0.513682	-0.00907971
	0.514057	-0.0121915		0.513802	-0.00799376
	0.514203	-0.0136066		0.513935	-0.00707485
	0.514341	-0.0107758		0.514057	-0.00848965
	0.514459	-0.012121		0.514203	-0.00901435
	0.514582	-0.0121929		0.514341	-0.0057737
	0.514704	-0.0134427		0.514459	-0.00686866
	0.514804	-0.0137425		0.514582	-0.00768766
	0.514897	-0.0129967		0.514704	-0.0086333
	0.515004	-0.0117708		0.514804	-0.00866309
	0.515142	-0.013107		0.514897	-0.00829384
	0.515277	-0.0129844		0.515004	-0.00667622
	0.515361	-0.0118371		0.515142	-0.00811136
	0.51551	-0.0116198		0.515277	-0.00809129
	0.515639	-0.0123209		0.515361	-0.00786651
	0.515755	-0.0117519		0.51551	-0.00825856
	0.515901	-0.0111589		0.515639	-0.00923434
	0.516007	-0.0112922		0.515755	-0.0082451
	0.516125	-0.00977601		0.515901	-0.00531545
	0.516263	-0.0144278		0.516007	-0.0059197
	0.516392	-0.01371		0.516125	-0.00402229
	0.516494	-0.0132047		0.516263	-0.00853469
	0.516586	-0.0146792		0.516392	-0.00778406
	0.516718	-0.0136116		0.516494	-0.00726647
	0.516853	-0.0123858		0.516586	-0.00876088
	0.516992	-0.00957165		0.516718	-0.00834387
	0.51711	-0.00721264		0.516853	-0.00682528
	0.517192	-0.00629846		0.516992	-0.00308837
	0.517302	-0.00612973		0.51711	-0.00130215
	0.517453	-0.00111677		0.517192	0.000116824
	0.517584	-0.00307169		0.517302	0.000405913
	0.51769	-0.00405984		0.517453	0.00433603
	0.517799	-0.00358327		0.517584	0.00156331
	0.517894	-0.00210324		0.51769	0.00249879
	0.517986	-0.00266403		0.517799	0.00351799
	0.518077	-0.000652234		0.517894	0.00504996
	0.518191	0.000720922		0.517986	0.00413927
	0.518324	0.000904542		0.518077	0.00470575
	0.518467	-0.000535829		0.518191	0.00667384
	0.518608	-0.00205474		0.518324	0.00654528
	0.51872	-0.00133385		0.518467	0.00490027
	0.518846	0.00236027		0.518608	0.0023174
	0.519009	0.00124033		0.51872	0.0027423
	0.519122	0.000659656		0.518846	0.00682256
	0.519271	-0.0026204		0.519009	0.00458901
	0.519418	0.00106106		0.519122	0.00391938
	0.519549	0.00555465		0.519271	-2.84344e-05
	0.519696	0.00393724		0.519418	0.00272556
	0.519817	0.00471216		0.519549	0.0074872
	0.519911	0.00344028		0.519696	0.00494101
	0.52001	0.00183636		0.519817	0.00552534
	0.520116	0.00440989		0.519911	0.00416286
	0.520227	0.00542048		0.52001	0.00305066
	0.520311	0.00693026		0.520116	0.00591186
	0.520412	0.0098146		0.520227	0.00700423
	0.520499	0.0108364		0.520311	0.00839562
	0.520597	0.0140783		0.520412	0.0109315
	0.520715	0.0154034		0.520499	0.0121113
	0.520823	0.014601		0.520597	0.0152607
	0.520965	0.0177919		0.520715	0.0159484
	0.521115	0.0198019		0.520823	0.0144309
	0.521227	0.0224049		0.520965	0.0183287
	0.521317	0.0217322		0.521115	0.0213233
	0.521441	0.0207312		0.521227	0.0232173
	0.521561	0.0231268		0.521317	0.0226364
	0.521674	0.0248739		0.521441	0.0215314
	0.521775	0.0262987		0.521561	0.0228065
	0.521881	0.0275353		0.521674	0.024654
	0.521991	0.0259123		0.521775	0.0257939
	0.522075	0.0236293		0.521881	0.0269264
	0.522202	0.0283861		0.521991	0.0256974
	0.522322	0.030434		0.522075	0.0234412
	0.522439	0.030912		0.522202	0.0270963
	0.522551	0.0314592		0.522322	0.0292735
	0.522671	0.0393353		0.522439	0.0295158
	0.522789	0.0395837		0.522551	0.0306493
	0.522917	0.0398389		0.522671	0.0372246
	0.523035	0.0419488		0.522789	0.0370528
	0.523124	0.0433904		0.522917	0.0379688
	0.52324	0.0399913		0.523035	0.0399755
	0.523362	0.0403336		0.523124	0.0414252
	0.523475	0.0442582		0.52324	0.0388439
	0.523582	0.0460421		0.523362	0.0399284
	0.523692	0.0437033		0.523475	0.0434815
	0.523826	0.0461271		0.523582	0.0436148
	0.523952	0.0445342		0.523692	0.0403454
	0.524073	0.0427961		0.523826	0.0412696
	0.524227	0.0411211		0.523952	0.0395727
	0.524347	0.0399146		0.524073	0.0378479
	0.524455	0.0380593		0.524227	0.035719
	0.524584	0.0367131		0.524347	0.034996
	0.524704	0.0392143		0.524455	0.0329935
	0.524855	0.0376344		0.524584	0.032673
	0.52499	0.037402		0.524704	0.0351764
	0.525102	0.0369654		0.524855	0.0345807
	0.525215	0.0337015		0.52499	0.034206
	0.525336	0.031879		0.525102	0.0339086
	0.525465	0.0277409		0.525215	0.0329813
	0.525572	0.0272756		0.525336	0.0314222
	0.525664	0.0256736		0.525465	0.0268556
	0.525773	0.021461		0.525572	0.0261141
	0.525879	0.0200208		0.525664	0.0245868
	0.526006	0.0190527		0.525773	0.0223604
	0.526142	0.0177732		0.525879	0.0213207
	0.526249	0.0145402		0.526006	0.0205396
	0.52637	0.0160427		0.526142	0.0187134
	0.526484	0.0154061		0.526249	0.0158785
	0.526594	0.0131102		0.52637	0.0177901
	0.526707	0.0108066		0.526484	0.018094
	0.52684	0.00776676		0.526594	0.0146122
	0.526963	0.00711386		0.526707	0.0120636
	0.527068	0.00696604		0.52684	0.00998684
	0.527168	0.00766468		0.526963	0.00997729
	0.527289	0.00677977		0.527068	0.00976835
	0.527373	0.00654666		0.527168	0.00994447
	0.527481	0.0085983		0.527289	0.00857916
	0.527598	0.00829751		0.527373	0.00883268
	0.527717	0.00836984		0.527481	0.0111907
	0.527833	0.0109628		0.527598	0.0103862
	0.527949	0.00847066		0.527717	0.0107888
	0.528087	0.00654017		0.527833	0.0136299
	0.528211	0.00949022		0.527949	0.0119228
	0.528332	0.00781772		0.528087	0.0107408
	0.528477	0.0100246		0.528211	0.013905
	0.528575	0.00952376		0.528332	0.0121817
	0.528685	0.0121226		0.528477	0.0158784
	0.5288	0.0141705		0.528575	0.0161154
	0.528928	0.0102516		0.528685	0.0178371
	0.529002	0.0116082		0.5288	0.0195986
	0.529117	0.0115978		0.528928	0.0157696
	0.529197	0.00905288		0.529002	0.0173311
	0.529281	0.0110424		0.529117	0.0168714
	0.529393	0.0141831		0.529197	0.014236
	0.529506	0.0139966		0.529281	0.0147736
	0.529628	0.0111984		0.529393	0.0178021
	0.529736	0.0118617		0.529506	0.0177703
	0.529823	0.014522		0.529628	0.0155617
	0.529931	0.0148003		0.529736	0.0152556
	0.530038	0.0176384		0.529823	0.0180724
	0.530142	0.0198549		0.529931	0.0173026
	0.530259	0.0206884		0.530038	0.019452
	0.53037	0.0191006		0.530142	0.0204149
	0.530483	0.017452		0.530259	0.0216676
	0.530619	0.019694		0.53037	0.0208073
	0.530738	0.0170687		0.530483	0.0190021
	0.530855	0.0173175		0.530619	0.0234324
	0.530994	0.017486		0.530738	0.0212314
	0.531139	0.0169135		0.530855	0.021568
	0.531252	0.0149018		0.530994	0.022974
	0.531358	0.0167169		0.531139	0.0226935
	0.531443	0.0130323		0.531252	0.0208271
	0.531523	0.0139917		0.531358	0.0226046
	0.531627	0.0116008		0.531443	0.0209946
	0.531747	0.0108152		0.531523	0.0214696
	0.531868	0.00551048		0.531627	0.0181197
	0.531975	0.0052923		0.531747	0.0166746
	0.532088	0.00649783		0.531868	0.0116744
	0.532181	0.00537317		0.531975	0.0113839
	0.532284	0.00397489		0.532088	0.011809
	0.532392	0.0094874		0.532181	0.0107208
	0.532495	0.00812433		0.532284	0.00944863
	0.53259	0.00658108		0.532392	0.0144836
	0.532708	0.00679582		0.532495	0.0122511
	0.53282	0.00830969		0.53259	0.00907407
	0.532912	0.00987027		0.532708	0.00804034
	0.533045	0.00908646		0.53282	0.00926115
	0.533153	0.00854971		0.532912	0.0101941
	0.533268	0.00860586		0.533045	0.0103824
	0.533373	0.0098912		0.533153	0.00982113
	0.533475	0.0110411		0.533268	0.00913456
	0.53359	0.0130421		0.533373	0.00974771
	0.533712	0.0147816		0.533475	0.0108586
	0.53383	0.015275		0.53359	0.0122593
	0.533952	0.0146315		0.533712	0.0142502
	0.534059	0.016251		0.53383	0.0143676
	0.53417	0.0132077		0.533952	0.0136225
	0.534305	0.012302		0.534059	0.0147811
	0.534448	0.0136942		0.53417	0.0128443
	0.534552	0.0107005		0.534305	0.0112031
	0.534686	0.00731735		0.534448	0.0111228
	0.534801	0.00697428		0.534552	0.0101231
	0.534923	0.00514437		0.534686	0.00691173
	0.535037	0.000924298		0.534801	0.00656002
	0.535161	0.00106944		0.534923	0.00468033
	0.535305	-0.00240195		0.535037	0.00134957
	0.535421	-0.00300947		0.535161	-0.000518112
	0.535513	-0.00309882		0.535305	-0.00403141
	0.535603	-0.00375348		0.535421	-0.00231591
	0.535717	-0.00376347		0.535513	-0.00220904
	0.535831	-0.00275261		0.535603	-0.00267006
	0.535941	-0.000816691		0.535717	-0.00280177
	0.536043	-0.000745347		0.535831	-0.00116477
	0.536174	-0.00369414		0.535941	0.00144068
	0.536286	-0.00521936		0.536043	0.000366211
	0.536398	-0.00619077		0.536174	-0.0027413
	0.536492	-0.00979366		0.536286	-0.00454056
	0.536596	-0.00895332		0.536398	-0.00596927
	0.536695	-0.00700574		0.536492	-0.00992291
	0.536792	-0.00115642		0.536596	-0.00872835
	0.536928	-0.00523944		0.536695	-0.00763972
	0.537047	-0.00606535		0.536792	-0.00186742
	0.537152	-0.00590131		0.536928	-0.00581477
	0.537264	-0.00741134		0.537047	-0.0071485
	0.537368	-0.0051465		0.537152	-0.00762133
	0.537481	-0.00639154		0.537264	-0.00923718
	0.537608	-0.00646938		0.537368	-0.0069121
	0.537726	-0.00653617		0.537481	-0.00805215
	0.53782	-0.005192		0.537608	-0.00760531
	0.537923	-0.000713392		0.537726	-0.00718608
	0.538026	7.96954e-05		0.53782	-0.00683858
	0.538135	-0.00085118		0.537923	-0.00234556
	0.538235	0.00123182		0.538026	-0.00201094
	0.538336	0.00212054		0.538135	-0.00280612
	0.538454	0.00104794		0.538235	-0.00119723
	0.538551	0.00105521		0.538336	-0.000577214
	0.538645	0.00288467		0.538454	-0.00110211
	0.538742	0.00237783		0.538551	0.000357216
	0.538864	0.00295118		0.538645	0.00256487
	0.538992	0.00380111		0.538742	0.00210247
	0.53912	0.00204728		0.538864	0.0032683
	0.539235	0.00366779		0.538992	0.00405881
	0.539336	0.00477109		0.53912	0.00277037
	0.539439	0.00114507		0.539235	0.00415976
	0.539555	0.00275965		0.539336	0.00402095
	0.539665	0.000164293		0.539439	0.000686668
	0.539792	0.000764118		0.539555	0.00211363
	0.539895	-0.000261914		0.539665	-0.000986166
	0.539996	-0.00306216		0.539792	-0.000535239
	0.540106	0.000738176		0.539895	-0.000812358
	0.540237	0.000122083		0.539996	-0.00419178
	0.540343	-0.0010412		0.540106	-0.000907932
	0.540444	-0.00230097		0.540237	-0.0022387
	0.540541	-0.00451049		0.540343	-0.00374383
	0.54064	-0.00468443		0.540444	-0.00464123
	0.540744	-0.00684947		0.540541	-0.00545986
	0.540874	-0.00554386		0.54064	-0.0051048
	0.540983	-0.00856341		0.540744	-0.00723537
	0.54111	-0.0104449		0.540874	-0.00644357
	0.541227	-0.0140051		0.540983	-0.00834612
	0.541357	-0.0164089		0.54111	-0.0106337
	0.541474	-0.0181857		0.541227	-0.0134609
	0.541594	-0.01905		0.541357	-0.0149778
	0.5417	-0.0164231		0.541474	-0.0158151
	0.541792	-0.0192117		0.541594	-0.0162373
	0.541897	-0.0225848		0.5417	-0.0136186
	0.541999	-0.0241777		0.541792	-0.0146713
	0.542097	-0.0280836		0.541897	-0.0186152
	0.542201	-0.0301666		0.541999	-0.0206626
	0.542289	-0.0296327		0.542097	-0.0242724
	0.542406	-0.0282763		0.542201	-0.0270907
	0.542503	-0.0318689		0.542289	-0.0272416
	0.542601	-0.0312635		0.542406	-0.0258449
	0.542698	-0.0314119		0.542503	-0.0292937
	0.54281	-0.0348354		0.542601	-0.0307844
	0.542897	-0.0337035		0.542698	-0.0317981
	0.54299	-0.0293579		0.54281	-0.0354219
	0.543104	-0.0275588		0.542897	-0.0349319
	0.543223	-0.0302228		0.54299	-0.0315186
	0.543327	-0.030317		0.543104	-0.0298491
	0.543435	-0.0283371		0.543223	-0.0330128
	0.543524	-0.0289866		0.543327	-0.0334049
	0.543601	-0.0292259		0.543435	-0.0319274
	0.543698	-0.0278082		0.543524	-0.0330362
	0.543797	-0.0269256		0.543601	-0.0333591
	0.543908	-0.0264372		0.543698	-0.0317757
	0.544007	-0.0280162		0.543797	-0.0305103
	0.544121	-0.0253573		0.543908	-0.0301967
	0.544195	-0.0259918		0.544007	-0.0315884
	0.544293	-0.0247209		0.544121	-0.0295797
	0.544423	-0.0252795		0.544195	-0.0304948
	0.5445	-0.0267022		0.544293	-0.0294875
	0.544623	-0.0281066		0.544423	-0.0302518
	0.544742	-0.0315978		0.5445	-0.0319382
	0.544906	-0.0302901		0.544623	-0.0330127
	0.545025	-0.0314243		0.544742	-0.0360395
	0.545132	-0.0320566		0.544906	-0.0345589
	0.545244	-0.0362895		0.545025	-0.0358
	0.545352	-0.0373041		0.545132	-0.0375324
	0.545468	-0.0385037		0.545244	-0.0422035
	0.545586	-0.0366549		0.545352	-0.0429375
	0.545659	-0.0340335		0.545468	-0.0419455
	0.545768	-0.0335003		0.545586	-0.0412744
	0.545883	-0.0342216		0.545659	-0.0392332
	0.545997	-0.0340031		0.545768	-0.0390975
	0.546132	-0.0347475		0.545883	-0.0408781
	0.546262	-0.0302979		0.545997	-0.0417759
	0.546391	-0.0288946		0.546132	-0.0414757
	0.546489	-0.0292977		0.546262	-0.0393963
	0.546574	-0.0326845		0.546391	-0.0389141
	0.546675	-0.0310354		0.546489	-0.0398822
	0.546784	-0.033357		0.546574	-0.0430197
	0.546885	-0.0322405		0.546675	-0.041311
	0.546987	-0.0311657		0.546784	-0.0446545
	0.547091	-0.0308958		0.546885	-0.0444059
	0.54719	-0.0299422		0.546987	-0.0431541
	0.547284	-0.0302156		0.547091	-0.0425865
	0.547398	-0.0301252		0.54719	-0.0410857
	0.547531	-0.0297059		0.547284	-0.0415601
	0.547641	-0.0308995		0.547398	-0.0426509
	0.547719	-0.0348963		0.547531	-0.0416895
	0.547833	-0.0321451		0.547641	-0.0422367
	0.547948	-0.0311787		0.547719	-0.0463124
	0.548049	-0.0285527		0.547833	-0.0426604
	0.548169	-0.0270671		0.547948	-0.040823
	0.548296	-0.0282208		0.548049	-0.0379897
	0.548405	-0.0266229		0.548169	-0.0363817
	0.548505	-0.0238006		0.548296	-0.0373016
	0.548592	-0.0213116		0.548405	-0.0346687
	0.548703	-0.023161		0.548505	-0.0322461
	0.54879	-0.0242048		0.548592	-0.0300351
	0.548876	-0.0227312		0.548703	-0.0317383
	0.54897	-0.0208345		0.54879	-0.0310118
	0.549056	-0.0219974		0.548876	-0.0294173
	0.549139	-0.0199097		0.54897	-0.0272053
	0.549256	-0.019867		0.549056	-0.0273374
	0.549339	-0.0175148		0.549139	-0.0253038
	0.549442	-0.017956		0.549256	-0.0248813
	0.549539	-0.0140739		0.549339	-0.0233157
	0.549631	-0.0130817		0.549442	-0.0241542
	0.549736	-0.0148314		0.549539	-0.0202273
	0.549841	-0.0143574		0.549631	-0.0185044
	0.549938	-0.01488		0.549736	-0.0195518
	0.55005	-0.0145197		0.549841	-0.0187003
	0.550193	-0.0126803		0.549938	-0.0182619
	0.550367	-0.0139158		0.55005	-0.0173782
	0.550468	-0.0116623		0.550193	-0.0161019
	0.550567	-0.0143661		0.550367	-0.0152873
	0.550693	-0.0149443		0.550468	-0.0120149
	0.550818	-0.0145546		0.550567	-0.0146673
	0.550916	-0.0158625		0.550693	-0.0149153
	0.551019	-0.0188909		0.550818	-0.0140049
	0.551136	-0.0197379		0.550916	-0.0143932
	0.551269	-0.0185044		0.551019	-0.0171761
	0.551373	-0.0174679		0.551136	-0.0176501
	0.551499	-0.017316		0.551269	-0.0158196
	0.551603	-0.017267		0.551373	-0.0141197
	0.551715	-0.0165596		0.551499	-0.0139804
	0.551826	-0.0132841		0.551603	-0.0137276
	0.551922	-0.0127805		0.551715	-0.0128782
	0.551997	-0.00995758		0.551826	-0.00959217
	0.552094	-0.0111767		0.551922	-0.00826846
	0.5522	-0.0125909		0.551997	-0.00526847
	0.552308	-0.0126797		0.552094	-0.00602833
	0.552437	-0.0142518		0.5522	-0.00742679
	0.552546	-0.0129718		0.552308	-0.00733636
	0.552647	-0.0136091		0.552437	-0.00863536
	0.552742	-0.0106912		0.552546	-0.00869936
	0.552842	-0.00734189		0.552647	-0.00931526
	0.552932	-0.00250636		0.552742	-0.0067511
	0.55303	-0.00573545		0.552842	-0.0041332
	0.553134	-0.00796053		0.552932	0.000170583
	0.553224	-0.0049162		0.55303	-0.00335628
	0.553304	-0.00231167		0.553134	-0.00525776
	0.553394	0.00065348		0.553224	-0.00292458
	0.553498	0.00600374		0.553304	-0.00101755
	0.553614	0.0112709		0.553394	0.00239324
	0.553719	0.0135432		0.553498	0.0077996
	0.553813	0.0104285		0.553614	0.0132063
	0.553906	0.0118492		0.553719	0.0151061
	0.554014	0.0132773		0.553813	0.0106899
	0.554106	0.011197		0.553906	0.0126793
	0.554178	0.0103103		0.554014	0.0134862
	0.554263	0.0106764		0.554106	0.0107245
	0.554395	0.0138348		0.554178	0.00844812
	0.554485	0.015254		0.554263	0.00857462
	0.554595	0.0119542		0.554395	0.0112614
	0.554742	0.0122647		0.554485	0.0128025
	0.554908	0.0116699		0.554595	0.00908862
	0.555037	0.0152345		0.554742	0.00987713
	0.555147	0.0143879		0.554908	0.00961711
	0.555255	0.0116558		0.555037	0.0137957
	0.555362	0.0161039		0.555147	0.0142903
	0.555443	0.0182593		0.555255	0.011593
	0.555546	0.0215349		0.555362	0.0158891
	0.555632	0.0225004		0.555443	0.0182104
	0.555718	0.0238547		0.555546	0.0208511
	0.555804	0.0253308		0.555632	0.0214313
	0.555876	0.0271605		0.555718	0.0231879
	0.555962	0.0308107		0.555804	0.0252963
	0.556045	0.0303667		0.555876	0.0271371
	0.556138	0.0324379		0.555962	0.0306787
	0.556241	0.0339813		0.556045	0.0291323
	0.556359	0.0391973		0.556138	0.0309643
	0.556465	0.04178		0.556241	0.0320388
	0.556561	0.0420786		0.556359	0.036717
	0.556666	0.0431231		0.556465	0.0394582
	0.55678	0.0416263		0.556561	0.0392528
	0.556886	0.0423909		0.556666	0.0404806
	0.556972	0.0431828		0.55678	0.0410914
	0.55706	0.0460367		0.556886	0.0419521
	0.55715	0.0474848		0.556972	0.0438006
	0.557253	0.0489509		0.55706	0.0467212
	0.557361	0.0484277		0.55715	0.0481347
	0.557488	0.0471274		0.557253	0.0496661
	0.5576	0.0468889		0.557361	0.0495792
	0.557705	0.0450238		0.557488	0.0479031
	0.557805	0.0433871		0.5576	0.0488268
	0.557899	0.0449295		0.557705	0.0472332
	0.558032	0.043051		0.557805	0.0465717
	0.558129	0.0387717		0.557899	0.0491722
	0.558225	0.0406296		0.558032	0.0484138
	0.558304	0.0394667		0.558129	0.0441679
	0.558401	0.0386061		0.558225	0.0471664
	0.558523	0.0387585		0.558304	0.044906
	0.558633	0.0388309		0.558401	0.0430542
	0.558743	0.0384762		0.558523	0.0441448
	0.558845	0.0381641		0.558633	0.0443694
	0.558927	0.0377706		0.558743	0.0443185
	0.559019	0.0360371		0.558845	0.0438266
	0.559108	0.0374081		0.558927	0.0432972
	0.559203	0.0354854		0.559019	0.0427932
	0.5593	0.032369		0.559108	0.0447334
	0.559434	0.0317036		0.559203	0.0414995
	0.559532	0.0327155		0.5593	0.0388566
	0.559626	0.0294584		0.559434	0.0376259
	0.559718	0.0306357		0.559532	0.037626
	0.5598	0.0275289		0.559626	0.0347157
	0.559884	0.0280752		0.559718	0.0357639
	0.559998	0.0245212		0.5598	0.0335699
	0.560101	0.023119		0.559884	0.0351059
	0.560174	0.0214334		0.559998	0.0310585
	0.560252	0.016372		0.560101	0.0290472
	0.560336	0.0157348		0.560174	0.0277914
	0.560436	0.0156903		0.560252	0.022049
	0.560574	0.0134776		0.560336	0.0214082
	0.560687	0.0103432		0.560436	0.0218799
	0.560777	0.00781022		0.560574	0.0208579
	0.560907	0.00668434		0.560687	0.0172602
	0.561043	0.00694606		0.560777	0.0135907
	0.561185	0.00704575		0.560907	0.0127115
	0.561337	0.00546351		0.561043	0.0128984
	0.561465	0.00473007		0.561185	0.0119884
	0.56156	0.00286496		0.561337	0.00977399
	0.561655	0.00284903		0.561465	0.00962632
	0.561764	0.0037668		0.56156	0.00822449
	0.561867	-0.00115891		0.561655	0.00814203
	0.561956	0.0001153		0.561764	0.00838554
	0.562046	-0.00171597		0.561867	0.00314764
	0.562156	-0.00288338		0.561956	0.00330101
	0.562241	-0.003981		0.562046	0.00213152
	0.562344	-0.00591115		0.562156	0.000532145
	0.562452	-0.0037138		0.562241	-0.000651109
	0.562531	-0.00166418		0.562344	-0.00271606
	0.562613	0.000436019		0.562452	-0.00095448
	0.562705	-0.00333941		0.562531	0.000776361
	0.562809	-0.00183586		0.562613	0.00188318
	0.562911	0.000411876		0.562705	-0.00364088
	0.563008	-0.000561501		0.562809	-0.00230226
	0.563108	0.00099471		0.562911	-0.00187462
	0.563218	-0.00235845		0.563008	-0.00292444
	0.56332	-0.00130041		0.563108	-0.00174167
	0.563446	0.000380943		0.563218	-0.00480737
	0.56353	-0.000783722		0.56332	-0.0037231
	0.563624	-0.000463803		0.563446	-0.00299531
	0.563732	0.00101214		0.56353	-0.0043211
	0.563843	-0.00148907		0.563624	-0.00394168
	0.56395	-0.0103112		0.563732	-0.00281551
	0.564023	-0.0126328		0.563843	-0.00536631
	0.564122	-0.0108081		0.56395	-0.0145125
	0.564227	-0.00979103		0.564023	-0.016965
	0.564313	-0.00920658		0.564122	-0.0146655
	0.564415	-0.00735827		0.564227	-0.0141019
	0.5645	-0.00598792		0.564313	-0.0135437
	0.564603	-0.00588926		0.564415	-0.0108603
	0.564713	-0.00867138		0.5645	-0.00820687
	0.564805	-0.0129422		0.564603	-0.00810501
	0.564898	-0.00721072		0.564713	-0.0109345
	0.564997	-0.00590285		0.564805	-0.0136835
	0.565092	-0.0067932		0.564898	-0.0076157
	0.56517	-0.00962761		0.564997	-0.00632808
	0.565247	-0.011251		0.565092	-0.00672547
	0.565355	-0.0061381		0.56517	-0.0109569
	0.565463	-0.00489655		0.565247	-0.012939
	0.565578	-0.00479084		0.565355	-0.00711974
	0.565664	-0.00734577		0.565463	-0.00609834
	0.565765	-0.0114501		0.565578	-0.00618963
	0.565862	-0.00722406		0.565664	-0.0081846
	0.565982	-0.00644771		0.565765	-0.0128429
	0.566098	-0.00419121		0.565862	-0.00984803
	0.566208	-0.00403999		0.565982	-0.0092767
	0.566323	-0.00174291		0.566098	-0.00718965
	0.566452	-0.00131694		0.566208	-0.00693013
	0.566571	-0.00230956		0.566323	-0.00478766
	0.56665	-0.00391275		0.566452	-0.00492566
	0.566726	-0.008509		0.566571	-0.00536923
	0.566833	-0.00660869		0.56665	-0.00658215
	0.566908	-0.00974462		0.566726	-0.0112741
	0.566994	-0.00921369		0.566833	-0.00914137
	0.567094	-0.0124669		0.566908	-0.0120985
	0.56719	-0.0174439		0.566994	-0.0119661
	0.567273	-0.0198556		0.567094	-0.0150252
	0.56738	-0.0211194		0.56719	-0.0203311
	0.567483	-0.0206028		0.567273	-0.0223841
	0.567572	-0.0270514		0.56738	-0.0236453
	0.567664	-0.028635		0.567483	-0.0227816
	0.567771	-0.0319981		0.567572	-0.029039
	0.567869	-0.03319		0.567664	-0.0299617
	0.567951	-0.0348129		0.567771	-0.0335741
	0.568051	-0.0377584		0.567869	-0.0349956
	0.56816	-0.0365985		0.567951	-0.0364802
	0.568236	-0.0342111		0.568051	-0.0391475
	0.568351	-0.0356122		0.56816	-0.0399005
	0.568439	-0.0371924		0.568236	-0.0379498
	0.568537	-0.041353		0.568351	-0.0400267
	0.568646	-0.0414477		0.568439	-0.0411498
	0.568737	-0.044441		0.568537	-0.0441608
	0.568827	-0.0431141		0.568646	-0.0445587
	0.568937	-0.0467684		0.568737	-0.0472512
	0.569067	-0.0475745		0.568827	-0.0458406
	0.569164	-0.0474143		0.568937	-0.050017
	0.569262	-0.0484204		0.569067	-0.0505704
	0.569399	-0.0442087		0.569164	-0.0517346
	0.56948	-0.0453152		0.569262	-0.0530887
	0.569563	-0.0449665		0.569399	-0.0484579
	0.569681	-0.0465332		0.56948	-0.0498285
	0.569806	-0.044202		0.569563	-0.0498135
	0.569889	-0.0436238		0.569681	-0.0507275
	0.569961	-0.0442936		0.569806	-0.0490864
	0.570058	-0.0422548		0.569889	-0.0493822
	0.570148	-0.0415814		0.569961	-0.0505643
	0.570248	-0.0408339		0.570058	-0.0489216
	0.570352	-0.0423522		0.570148	-0.0474783
	0.570432	-0.0395068		0.570248	-0.0456776
	0.570525	-0.0384194		0.570352	-0.0466499
	0.570624	-0.0382538		0.570432	-0.0425011
	0.570707	-0.035105		0.570525	-0.042361
	0.570817	-0.0345737		0.570624	-0.0421089
	0.570905	-0.0333569		0.570707	-0.03866
	0.571002	-0.0337502		0.570817	-0.0384276
	0.571102	-0.0377743		0.570905	-0.036617
	0.57119	-0.035598		0.571002	-0.0369266
	0.571303	-0.031265		0.571102	-0.0414117
	0.571391	-0.0256102		0.57119	-0.0393126
	0.571493	-0.0191242		0.571303	-0.0349749
	0.571572	-0.0164773		0.571391	-0.0299727
	0.571686	-0.0153837		0.571493	-0.0246434
	0.57181	-0.00848131		0.571572	-0.0225691
	0.5719	-0.00712853		0.571686	-0.021061
	0.571988	-0.00465889		0.57181	-0.0144828
	0.57207	-0.00152077		0.5719	-0.0137446
	0.572151	0.00263811		0.571988	-0.0125412
	0.572252	0.0033927		0.57207	-0.00947795
	0.572357	0.00574373		0.572151	-0.00527494
	0.572455	0.00524506		0.572252	-0.00499339
	0.572545	0.00542335		0.572357	-0.00188841
	0.572662	0.00796954		0.572455	-0.00258041
	0.572763	0.00737934		0.572545	-0.00145553
	0.572865	0.0102777		0.572662	0.00210573
	0.572944	0.0103147		0.572763	0.00126344
	0.573032	0.0106958		0.572865	0.00515766
	0.573137	0.00999523		0.572944	0.00560275
	0.573219	0.0106472		0.573032	0.00692544
	0.573307	0.0133484		0.573137	0.0065665
	0.573386	0.0129372		0.573219	0.00750641
	0.573479	0.0131367		0.573307	0.0101086
	0.57359	0.0108512		0.573386	0.0101922
	0.573697	0.0103994		0.573479	0.0109094
	0.573783	0.0142151		0.57359	0.00894986
	0.57388	0.0147775		0.573697	0.00867446
	0.573965	0.0151681		0.573783	0.0129627
	0.574062	0.0154351		0.57388	0.014191
	0.574163	0.0153032		0.573965	0.0145604
	0.574276	0.0165976		0.574062	0.0147547
	0.574378	0.0136167		0.574163	0.0151283
	0.574465	0.0157208		0.574276	0.0164156
	0.574563	0.0181654		0.574378	0.013444
	0.574636	0.0223985		0.574465	0.0162158
	0.574732	0.0180722		0.574563	0.0191182
	0.574861	0.0196202		0.574636	0.0219326
	0.574948	0.0193177		0.574732	0.0180257
	0.575048	0.0223698		0.574861	0.0194552
	0.575159	0.0225474		0.574948	0.0185146
	0.575236	0.0245243		0.575048	0.0227753
	0.575351	0.0223124		0.575159	0.0230801
	0.57547	0.0229643		0.575236	0.0245033
	0.575572	0.0259987		0.575351	0.0225219
	0.575651	0.0306936		0.57547	0.0230391
	0.57575	0.0301077		0.575572	0.0250119
	0.575843	0.0298579		0.575651	0.0301088
[truncated: 6,659 more rows]
