# Supplementary material for: Nucleoside diphosphate kinase A (NME1) catalyses its own oligophosphorylation
Source: Nat Chem. 2025 Aug 20;17(11):1757–67. doi: 10.1038/s41557-025-01915-8 (PMC12580328; doi:10.1038/s41557-025-01915-8)
Supplement: Supplementary file 13 — Numerical Source Data [file 41557_2025_1915_MOESM13_ESM.xlsx]

## Sheet: Ext. Data Fig. 7c
wave_number	fsc_nomask	fsc_loosemask	fsc_tightmask	fsc_noisesub_raw	fsc_noisesub_true	fsc_noisesub
0.5	1	1	1	1	nan	1
1.5	0.99998	0.999999	1	1	1	1
2.5	0.999972	0.999997	1	1	0.5	1
3.5	0.999872	0.999977	0.999998	0.999998	0.034483	0.999998
4.5	0.999916	0.99998	0.999997	0.999998	-0.166667	0.999997
5.5	0.999842	0.999943	0.999983	0.999983	0.010638	0.999983
6.5	0.999335	0.999724	0.999943	0.999943	0.003112	0.999943
7.5	0.998256	0.99934	0.999834	0.999835	-0.004337	0.999834
8.5	0.998834	0.999581	0.999821	0.999821	-0.002999	0.999821
9.5	0.998562	0.999365	0.99974	0.999743	-0.012291	0.99974
10.5	0.998367	0.999219	0.999607	0.999609	-0.005948	0.999607
11.5	0.998541	0.999269	0.999639	0.99964	-0.004308	0.999639
12.5	0.998279	0.999132	0.999674	0.999674	0.002739	0.999674
13.5	0.998042	0.998908	0.999616	0.999616	0.000931	0.999616
14.5	0.998097	0.998759	0.99957	0.999567	0.007838	0.99957
15.5	0.997606	0.998373	0.99945	0.999442	0.01336	0.99945
16.5	0.996642	0.997373	0.999041	0.99903	0.010943	0.999041
17.5	0.994993	0.995838	0.998251	0.998236	0.008044	0.998251
18.5	0.991714	0.993613	0.997052	0.997036	0.00553	0.997052
19.5	0.988442	0.990475	0.994963	0.994936	0.005168	0.994963
20.5	0.980735	0.985602	0.991728	0.991743	-0.001797	0.991728
21.5	0.973404	0.978088	0.987392	0.987387	0.000331	0.987392
22.5	0.965823	0.974475	0.985929	0.985858	0.004999	0.985929
23.5	0.957313	0.969492	0.984314	0.98453	-0.013982	0.984314
24.5	0.940206	0.957765	0.979244	0.979605	-0.017675	0.979244
25.5	0.917045	0.9427	0.972367	0.972207	0.005737	0.972367
26.5	0.887017	0.924093	0.964477	0.964742	-0.007511	0.964477
27.5	0.881177	0.913113	0.956888	0.957861	-0.023076	0.956888
28.5	0.867578	0.908307	0.949864	0.950781	-0.018618	0.949864
29.5	0.811774	0.870187	0.930573	0.93411	-0.053674	0.930573
30.5	0.775946	0.848556	0.913453	0.915378	-0.022755	0.913453
31.5	0.744793	0.813761	0.892768	0.876324	0.132956	0.892768
32.5	0.71614	0.791473	0.880279	0.775603	0.466475	0.880279
33.5	0.716951	0.799769	0.885102	0.512155	0.764478	0.885102
34.5	0.595663	0.695474	0.84371	0.332183	0.765969	0.765969
35.5	0.412082	0.538528	0.733653	0.324103	0.605935	0.605935
36.5	0.344047	0.495308	0.691267	0.281327	0.570413	0.570413
37.5	0.292996	0.401215	0.623893	0.248999	0.499192	0.499192
38.5	0.192043	0.336322	0.483121	0.19111	0.361002	0.361002
39.5	0.098343	0.193302	0.343762	0.173275	0.20622	0.20622
40.5	0.063834	0.132947	0.309506	0.139876	0.197216	0.197216
41.5	0.027835	0.105223	0.292166	0.124201	0.191785	0.191785
42.5	-0.00867	0.036621	0.17316	0.07822	0.102996	0.102996
43.5	0.032466	0.0159	0.053094	0.089861	-0.040398	-0.040398
44.5	0.023229	0.030269	0.091243	0.101477	-0.011391	-0.011391
45.5	0.033039	0.047408	0.120045	0.088092	0.03504	0.03504
46.5	0.039788	0.074359	0.133701	0.063989	0.074478	0.074478
47.5	0.015307	0.052279	0.056696	0.05855	-0.001969	-0.001969
48.5	-0.012484	-0.026541	-0.00624	0.036143	-0.043973	-0.043973
49.5	0.027172	-0.02317	-0.001078	0.023656	-0.025333	-0.025333
50.5	0.019977	0.010528	-0.00458	0.02417	-0.029462	-0.029462
51.5	0.009436	0.04919	0.037091	0.032555	0.004688	0.004688
52.5	0.009134	0.030731	0.023401	0.046272	-0.02398	-0.02398
53.5	0.012241	-0.070869	-0.057016	0.041357	-0.102618	-0.102618
54.5	-0.007299	-0.025339	-0.005912	0.027256	-0.034097	-0.034097
55.5	0.003205	0.035745	0.016438	0.004432	0.012059	0.012059
56.5	-0.001983	0.009064	-0.02344	-0.017373	-0.005964	-0.005964
57.5	-0.007167	-0.037263	-0.038374	-0.018335	-0.019678	-0.019678
58.5	0.013103	-0.002771	-0.012042	-4.2e-05	-0.011999	-0.011999
59.5	-0.006934	0.02854	0.095067	0.013102	0.083054	0.083054
60.5	0.004299	0.024946	0.092445	0.021024	0.072956	0.072956
61.5	-0.003383	-0.015603	0.042944	0.016193	0.027191	0.027191
62.5	0.006696	0.032701	0.064201	0.011177	0.053623	0.053623
63.5	-0.00445	0.009235	0.022591	0.022656	-6.6e-05	-6.6e-05
64.5	0.00294	0.036833	-0.011721	0.038314	-0.052028	-0.052028
65.5	-0.009127	-0.00458	0.007855	0.029102	-0.021884	-0.021884
66.5	0.000475	-0.005769	0.020943	0.014104	0.006937	0.006937
67.5	0.016598	0.005569	0.016869	0.008975	0.007965	0.007965
68.5	0.012354	-0.005344	0.010513	0.018487	-0.008125	-0.008125
69.5	0.003258	-0.003445	-0.017399	0.015612	-0.033535	-0.033535
70.5	-0.002944	-0.037627	-0.035796	0.026013	-0.063459	-0.063459
71.5	0.007738	0.004311	-0.029157	0.024397	-0.054894	-0.054894
72.5	-0.018294	-0.043578	-0.045383	0.004935	-0.050567	-0.050567
73.5	-0.003844	-0.026108	-0.022499	0.005527	-0.028182	-0.028182
74.5	0.003608	0.002552	-0.005188	0.017358	-0.022945	-0.022945
75.5	-0.011351	0.006642	-0.016768	0.011303	-0.028392	-0.028392
76.5	0.006817	-0.0072	-0.016029	0.002869	-0.018953	-0.018953
77.5	0.023163	-0.003638	-0.022752	0.008833	-0.031866	-0.031866
78.5	0.008718	-0.010663	-0.031601	0.013628	-0.045854	-0.045854
79.5	-0.021838	-0.022646	-0.047154	0.008412	-0.056038	-0.056038
80.5	-0.003237	-0.001624	-0.030209	0.0096	-0.040195	-0.040195
81.5	0.008308	-0.007119	-0.011374	0.007117	-0.018624	-0.018624
82.5	-0.01512	-0.013523	-0.012006	0.008755	-0.020945	-0.020945
83.5	-0.005216	-0.021273	-7.4e-05	0.015708	-0.016034	-0.016034
84.5	-0.009009	-0.001029	0.033895	0.018119	0.016067	0.016067
85.5	0.004979	0.016426	0.014475	0.008458	0.006068	0.006068
86.5	-0.004688	-0.031642	-0.023023	0.002678	-0.02577	-0.02577
87.5	-0.012364	-0.034909	-0.061081	0.000516	-0.061629	-0.061629
88.5	-0.009646	-0.0451	-0.070215	-0.001194	-0.068938	-0.068938
89.5	0.005963	-0.012786	-0.033254	-0.003227	-0.02993	-0.02993
90.5	0.010321	0.031782	0.017097	-0.009251	0.026107	0.026107
91.5	0.000608	0.028067	0.025637	0.002853	0.022849	0.022849
92.5	-0.0016	0.006525	0.006903	0.006463	0.000442	0.000442
93.5	0.013097	-0.004605	0.008143	-0.002073	0.010194	0.010194

## Sheet: Ext. Data Fig. 7g
	0.0357649	0.866248
	0.0516876	0.865546
	0.0607987	0.864598		0.0357649	0.863606
	0.067958	0.862828		0.0516876	0.862876
	0.0733723	0.861609		0.0607987	0.861974
	0.0787014	0.860972		0.067958	0.860394
	0.0830313	0.860854		0.0733723	0.859084
	0.0868932	0.859797		0.0787014	0.858532
	0.090698	0.854976		0.0830313	0.858291
	0.0938707	0.847823		0.0868932	0.857415
	0.0973454	0.842881		0.090698	0.852621
	0.100009	0.839176		0.0938707	0.845418
	0.102786	0.833489		0.0973454	0.840488
	0.105755	0.827765		0.100009	0.836801
	0.107853	0.824675		0.102786	0.831116
	0.110483	0.81992		0.105755	0.825397
	0.11296	0.813637		0.107853	0.822323
	0.115081	0.809712		0.110483	0.817616
	0.116983	0.805631		0.11296	0.811113
	0.119078	0.801345		0.115081	0.806911
	0.121098	0.796343		0.116983	0.8027
	0.12327	0.790874		0.119078	0.798424
	0.125131	0.783684		0.121098	0.793365
	0.12683	0.77599		0.12327	0.787885
	0.128436	0.769913		0.125131	0.780586
	0.130198	0.762051		0.12683	0.772895
	0.131998	0.755957		0.128436	0.76686
	0.133455	0.749185		0.130198	0.759158
	0.13512	0.742186		0.131998	0.753073
	0.136795	0.734283		0.133455	0.746182
	0.138317	0.727684		0.13512	0.73904
	0.139934	0.721922		0.136795	0.731297
	0.141186	0.715489		0.138317	0.724686
	0.142559	0.70677		0.139934	0.718925
	0.143848	0.696529		0.141186	0.71255
	0.145328	0.690598		0.142559	0.704061
	0.146738	0.686154		0.143848	0.693753
	0.148111	0.68107		0.145328	0.68771
	0.149373	0.676316		0.146738	0.683373
	0.15059	0.670052		0.148111	0.678247
	0.15209	0.664178		0.149373	0.673163
	0.153223	0.661143		0.15059	0.666814
	0.154304	0.654636		0.15209	0.660836
	0.155526	0.650615		0.153223	0.65775
	0.156557	0.644534		0.154304	0.651353
	0.157841	0.640263		0.155526	0.647483
	0.159083	0.637993		0.156557	0.641351
	0.160224	0.637069		0.157841	0.637206
	0.161343	0.631597		0.159083	0.635015
	0.162351	0.628072		0.160224	0.634137
	0.163334	0.622172		0.161343	0.628842
	0.164401	0.617832		0.162351	0.625458
	0.165652	0.613238		0.163334	0.620122
	0.166737	0.608202		0.164401	0.616435
	0.167822	0.603575		0.165652	0.612675
	0.168739	0.602538		0.166737	0.608074
	0.169662	0.598666		0.167822	0.603646
	0.170539	0.593933		0.168739	0.602852
	0.171624	0.589831		0.169662	0.599445
	0.172537	0.586521		0.170539	0.595009
	0.173483	0.584323		0.171624	0.59139
	0.174556	0.582195		0.172537	0.58808
	0.1755	0.579653		0.173483	0.586149
	0.176307	0.579502		0.174556	0.584579
	0.17739	0.579106		0.1755	0.582422
	0.178291	0.57863		0.176307	0.582329
	0.179135	0.57771		0.17739	0.582336
	0.180035	0.578724		0.178291	0.582111
	0.180936	0.575719		0.179135	0.581554
	0.181768	0.573413		0.180035	0.582529
	0.182638	0.573148		0.180936	0.579628
	0.183555	0.574303		0.181768	0.577531
	0.184339	0.576313		0.182638	0.57743
	0.185187	0.576064		0.183555	0.578623
	0.186	0.577087		0.184339	0.580676
	0.186798	0.574827		0.185187	0.580553
	0.18763	0.573337		0.186	0.582026
	0.188529	0.573032		0.186798	0.57998
	0.189232	0.572203		0.18763	0.578466
	0.190007	0.572725		0.188529	0.578155
	0.190793	0.57463		0.189232	0.577397
	0.191584	0.573555		0.190007	0.577839
	0.192504	0.574412		0.190793	0.579926
	0.193337	0.57509		0.191584	0.578891
	0.19415	0.57637		0.192504	0.579809
	0.194894	0.577789		0.193337	0.58045
	0.19559	0.578548		0.19415	0.582045
	0.196271	0.576891		0.194894	0.58341
	0.196977	0.577425		0.19559	0.584238
	0.19769	0.577038		0.196271	0.582926
	0.198314	0.576155		0.196977	0.583573
	0.199013	0.576149		0.19769	0.583341
	0.199805	0.574479		0.198314	0.582373
	0.200667	0.571294		0.199013	0.582785
	0.20144	0.568828		0.199805	0.58132
	0.202067	0.565067		0.200667	0.578567
	0.202802	0.566504		0.20144	0.576078
	0.203492	0.566355		0.202067	0.572557
	0.204178	0.56513		0.202802	0.574107
	0.204757	0.562961		0.203492	0.574072
	0.205421	0.559999		0.204178	0.572839
	0.20612	0.558582		0.204757	0.570869
	0.206823	0.55636		0.205421	0.567978
	0.207502	0.555778		0.20612	0.566601
	0.208372	0.555713		0.206823	0.564651
	0.209066	0.553529		0.207502	0.564091
	0.209665	0.554178		0.208372	0.563577
	0.2102	0.552587		0.209066	0.561594
	0.210756	0.547461		0.209665	0.562818
	0.211417	0.546821		0.2102	0.561851
	0.212064	0.547343		0.210756	0.556888
	0.212708	0.545157		0.211417	0.556176
	0.21337	0.540037		0.212064	0.55695
	0.213981	0.53637		0.212708	0.555247
	0.214528	0.536121		0.21337	0.550303
	0.215207	0.534239		0.213981	0.546613
	0.215775	0.530107		0.214528	0.546401
	0.21649	0.528987		0.215207	0.5443
	0.217058	0.524693		0.215775	0.540465
	0.217709	0.519134		0.21649	0.539171
	0.218416	0.513651		0.217058	0.53508
	0.218946	0.508577		0.217709	0.529941
	0.219471	0.503331		0.218416	0.525294
	0.22015	0.499407		0.218946	0.520814
	0.220751	0.496112		0.219471	0.515244
	0.221301	0.490826		0.22015	0.511464
	0.22192	0.487215		0.220751	0.50861
	0.222468	0.48097		0.221301	0.503158
	0.223151	0.477089		0.22192	0.499708
	0.223651	0.471126		0.222468	0.49206
	0.224217	0.467431		0.223151	0.48856
	0.224732	0.461204		0.223651	0.48405
	0.22528	0.455788		0.224217	0.479658
	0.225937	0.448651		0.224732	0.474025
	0.226484	0.445031		0.22528	0.469359
	0.226918	0.444197		0.225937	0.463286
	0.227454	0.439681		0.226484	0.460438
	0.22804	0.431805		0.226918	0.459808
	0.228669	0.427032		0.227454	0.455831
	0.229187	0.421244		0.22804	0.448131
	0.229692	0.415738		0.228669	0.443851
	0.230195	0.408031		0.229187	0.439011
	0.230901	0.39895		0.229692	0.433579
	0.231512	0.395006		0.230195	0.427012
	0.232016	0.389141		0.230901	0.4181
	0.232419	0.385747		0.231512	0.41431
	0.233018	0.379679		0.232016	0.409638
	0.233465	0.372057		0.232419	0.408252
	0.233949	0.362306		0.233018	0.402389
	0.234473	0.357827		0.233465	0.395196
	0.23519	0.347948		0.233949	0.385579
	0.235779	0.341405		0.234473	0.381558
	0.236328	0.334872		0.23519	0.37307
	0.236714	0.32723		0.235779	0.366913
	0.237264	0.323178		0.236328	0.360497
	0.237691	0.316403		0.236714	0.353187
	0.238115	0.307105		0.237264	0.349056
	0.238588	0.301053		0.237691	0.343568
	0.239082	0.299107		0.238115	0.335004
	0.239564	0.293263		0.238588	0.329986
	0.240124	0.287772		0.239082	0.328142
	0.240597	0.283605		0.239564	0.322244
	0.241088	0.279391		0.240124	0.31755
	0.241694	0.276647		0.240597	0.314037
	0.242202	0.26879		0.241088	0.309426
	0.242667	0.262461		0.241694	0.306992
	0.243095	0.258949		0.242202	0.298799
	0.243632	0.2543		0.242667	0.292169
	0.244127	0.250242		0.243095	0.287401
	0.244639	0.249311		0.243632	0.282587
	0.245024	0.24553		0.244127	0.279523
	0.245481	0.241175		0.244639	0.278691
	0.246004	0.235768		0.245024	0.275047
	0.246463	0.225519		0.245481	0.27079
	0.246972	0.220502		0.246004	0.265977
	0.247405	0.213578		0.246463	0.257162
	0.247876	0.206991		0.246972	0.251747
	0.248527	0.203867		0.247405	0.243796
	0.248967	0.20213		0.247876	0.238474
	0.249338	0.195444		0.248527	0.235
	0.249741	0.188414		0.248967	0.232405
	0.25014	0.180683		0.249338	0.225657
	0.250678	0.175892		0.249741	0.219335
	0.251223	0.17074		0.25014	0.211876
	0.251704	0.166176		0.250678	0.206315
	0.252126	0.162076		0.251223	0.200945
	0.252562	0.15671		0.251704	0.197381
	0.25294	0.150483		0.252126	0.195144
	0.253292	0.146216		0.252562	0.188401
	0.25371	0.143081		0.25294	0.183353
	0.254164	0.138865		0.253292	0.177327
	0.254613	0.13512		0.25371	0.173994
	0.255117	0.130009		0.254164	0.169434
	0.255533	0.124381		0.254613	0.165194
	0.256054	0.12182		0.255117	0.159707
	0.256494	0.117925		0.255533	0.154209
	0.256994	0.114577		0.256054	0.151717
	0.25747	0.1069		0.256494	0.147375
	0.257916	0.101865		0.256994	0.142869
	0.2583	0.09706		0.25747	0.135467
	0.258638	0.0940626		0.257916	0.130289
	0.259031	0.0910211		0.2583	0.125477
	0.259406	0.089044		0.258638	0.122331
	0.259873	0.0872505		0.259031	0.119589
	0.260399	0.0812652		0.259406	0.117479
	0.26087	0.075315		0.259873	0.116004
	0.261249	0.0743585		0.260399	0.110679
	0.26166	0.067949		0.26087	0.103487
	0.262	0.0612615		0.261249	0.101325
	0.26237	0.0610981		0.26166	0.094198
	0.26285	0.0572796		0.262	0.0865296
	0.263271	0.0517888		0.26237	0.0857039
	0.263722	0.0472078		0.26285	0.0819059
	0.264176	0.0454417		0.263271	0.0767063
	0.264565	0.0430187		0.263722	0.0714969
	0.264967	0.0370448		0.264176	0.0689905
	0.265419	0.0327969		0.264565	0.067818
	0.265847	0.0317794		0.264967	0.0596579
	0.266256	0.0271506		0.265419	0.0546573
	0.266632	0.0228661		0.265847	0.054695
	0.267036	0.0215252		0.266256	0.0496552
	0.267436	0.0195985		0.266632	0.0449095
	0.267807	0.0193121		0.267036	0.0431173
	0.268195	0.0162283		0.267436	0.0409612
	0.268522	0.0138154		0.267807	0.0400763
	0.268837	0.0112451		0.268195	0.0366326
	0.269265	0.00889174		0.268522	0.034601
	0.269778	0.00781244		0.268837	0.031187
	0.270102	0.00415226		0.269265	0.0285361
	0.270475	0.000323376		0.269778	0.027017
	0.270943	-1.47312e-07		0.270102	0.0237657
	0.271386	-0.00188579		0.270475	0.0207083
	0.27176	-0.000524537		0.270943	0.0194689
	0.272107	-0.000888699		0.271386	0.0185491
	0.272497	-0.000817028		0.27176	0.0190926
	0.272876	-0.00152505		0.272107	0.0177506
	0.273364	-0.00306604		0.272497	0.0163721
	0.273658	-0.0027635		0.272876	0.014028
	0.27403	-0.00240664		0.273364	0.0116945
	0.274348	-0.00441149		0.273658	0.0116359
	0.274771	-0.00439125		0.27403	0.0125607
	0.275231	-0.00274107		0.274348	0.00960774
	0.275604	0.000529682		0.274771	0.00853573
	0.275916	0.00240561		0.275231	0.0105163
	0.276285	0.00126865		0.275604	0.0130298
	0.276733	0.000802841		0.275916	0.0151218
	0.277119	0.00217003		0.276285	0.0152132
	0.277485	0.00223798		0.276733	0.0158086
	0.277926	0.0023457		0.277119	0.0144849
	0.278275	0.00341418		0.277485	0.013902
	0.278704	0.00163696		0.277926	0.0138178
	0.279068	0.00422431		0.278275	0.0144426
	0.279352	0.00571382		0.278704	0.0114927
	0.279711	0.00778701		0.279068	0.0119957
	0.280058	0.00910548		0.279352	0.012496
	0.28042	0.00907189		0.279711	0.0144565
	0.280766	0.0104827		0.280058	0.0148228
	0.281104	0.0121276		0.28042	0.0146156
	0.281444	0.0110992		0.280766	0.0157564
	0.281752	0.00669097		0.281104	0.0164535
	0.282122	0.009712		0.281444	0.0144589
	0.282635	0.0118843		0.281752	0.00928027
	0.282991	0.0131417		0.282122	0.0119696
	0.283343	0.0146318		0.282635	0.0139016
	0.283642	0.0149113		0.282991	0.0137961
	0.283941	0.0187951		0.283343	0.0150208
	0.2843	0.0195601		0.283642	0.0148963
	0.284651	0.016947		0.283941	0.0198283
	0.285094	0.0157441		0.2843	0.0202902
	0.285469	0.0147624		0.284651	0.01862
	0.285774	0.0113123		0.285094	0.0166408
	0.286167	0.0111905		0.285469	0.0148123
	0.286497	0.010384		0.285774	0.0109628
	0.286774	0.00755422		0.286167	0.0112448
	0.287085	0.00870264		0.286497	0.00962295
	0.287359	0.00526406		0.286774	0.00770472
	0.287774	0.00147911		0.287085	0.00755038
	0.288219	0.000618311		0.287359	0.00568222
	0.288696	-0.0013853		0.287774	0.00194309
	0.289028	-0.00453342		0.288219	-0.000576191
	0.289359	-0.000301489		0.288696	-0.00256886
	0.289737	0.00162267		0.289028	-0.00697367
	0.290039	-0.000701584		0.289359	-0.00309179
	0.290339	-0.00395126		0.289737	-0.00151224
	0.290703	-0.00803685		0.290039	-0.00252337
	0.291001	-0.00853011		0.290339	-0.00514279
	0.291299	-0.00981828		0.290703	-0.00817359
	0.29168	-0.0145566		0.291001	-0.00896077
	0.292033	-0.0129364		0.291299	-0.0131928
	0.292327	-0.0158601		0.29168	-0.0169865
	0.292736	-0.0187992		0.292033	-0.0180401
	0.293077	-0.0210159		0.292327	-0.0196686
	0.293434	-0.0206302		0.292736	-0.0235474
	0.293772	-0.0207174		0.293077	-0.0251601
	0.294069	-0.0184913		0.293434	-0.0249303
	0.294385	-0.0214079		0.293772	-0.0255663
	0.29466	-0.0241885		0.294069	-0.0223124
	0.294945	-0.0220904		0.294385	-0.0255664
	0.295227	-0.0201255		0.29466	-0.0281269
	0.295557	-0.0204976		0.294945	-0.024824
	0.295893	-0.0184978		0.295227	-0.0229893
	0.29622	-0.0164478		0.295557	-0.0240316
	0.296524	-0.0145272		0.295893	-0.0235873
	0.296827	-0.0166322		0.29622	-0.0221573
	0.297171	-0.0177095		0.296524	-0.0197731
	0.297557	-0.0160846		0.296827	-0.0218656
	0.297881	-0.0152132		0.297171	-0.0234176
	0.29825	-0.0149242		0.297557	-0.022321
	0.298602	-0.0140315		0.297881	-0.0195167
	0.298949	-0.0147704		0.29825	-0.0182108
	0.299237	-0.0155286		0.298602	-0.017077
	0.29961	-0.0166576		0.298949	-0.0177728
	0.299938	-0.0166537		0.299237	-0.0174891
	0.300222	-0.0168828		0.29961	-0.0194754
	0.300499	-0.0134556		0.299938	-0.0202387
	0.300871	-0.00960939		0.300222	-0.0206805
	0.301179	-0.00585378		0.300499	-0.016079
	0.301443	-0.00521839		0.300871	-0.0130217
	0.301745	-0.00840252		0.301179	-0.00775236
	0.302022	-0.00561253		0.301443	-0.00473003
	0.302332	-0.00195762		0.301745	-0.0108266
	0.302686	-0.00130355		0.302022	-0.00752503
	0.303012	-0.00132091		0.302332	-0.00392204
	0.303434	-0.00299605		0.302686	-0.00313214
	0.303816	-0.00121926		0.303012	-0.000891778
	0.304132	0.00113407		0.303434	-0.00197
	0.304404	0.00268201		0.303816	0.000397156
	0.30463	0.00737986		0.304132	0.00266786
	0.304947	0.0110348		0.304404	0.0039502
	0.305229	0.0135962		0.30463	0.00896445
	0.305501	0.0185161		0.304947	0.014068
	0.305804	0.0210085		0.305229	0.0181884
	0.306156	0.0245613		0.305501	0.0219688
	0.306533	0.0255992		0.305804	0.024538
	0.306827	0.0284537		0.306156	0.0265496
	0.307116	0.0302306		0.306533	0.0289276
	0.307323	0.0323549		0.306827	0.0319627
	0.307627	0.0337152		0.307116	0.0352727
	0.307907	0.0350361		0.307323	0.0379924
	0.308186	0.039778		0.307627	0.0402378
	0.308486	0.0405678		0.307907	0.0416676
	0.308849	0.0417226		0.308186	0.0469845
	0.309128	0.0448745		0.308486	0.049286
	0.309458	0.0463897		0.308849	0.0508848
	0.3098	0.0461331		0.309128	0.0537684
	0.310027	0.0510203		0.309458	0.0559685
	0.310297	0.0563598		0.3098	0.056377
	0.310588	0.0562975		0.310027	0.0610023
	0.310876	0.0585378		0.310297	0.0642292
	0.311189	0.0576575		0.310588	0.0651875
	0.311472	0.0586371		0.310876	0.0679569
	0.311792	0.0602229		0.311189	0.0667765
	0.312062	0.0619669		0.311472	0.0667285
	0.312323	0.0590725		0.311792	0.0694464
	0.312675	0.0588977		0.312062	0.0718664
	0.313073	0.0608977		0.312323	0.071058
	0.313429	0.0576446		0.312675	0.0714259
	0.313832	0.0561493		0.313073	0.0742034
	0.314117	0.0536847		0.313429	0.0720047
	0.314331	0.0538938		0.313832	0.0715133
	0.314614	0.0548858		0.314117	0.0705693
	0.314919	0.0541337		0.314331	0.0710925
	0.315176	0.0481492		0.314614	0.0727971
	0.315423	0.043022		0.314919	0.072174
	0.315609	0.0414138		0.315176	0.0656149
	0.315835	0.0392801		0.315423	0.0618233
	0.316154	0.0376136		0.315609	0.0598767
	0.316422	0.0352112		0.315835	0.0570589
	0.316733	0.0328112		0.316154	0.0538632
	0.317054	0.0312669		0.316422	0.0522886
	0.317306	0.028659		0.316733	0.0502056
	0.317651	0.0252348		0.317054	0.048481
	0.317942	0.0192733		0.317306	0.0455293
	0.31823	0.0155204		0.317651	0.0413953
	0.318503	0.0103265		0.317942	0.03405
	0.318818	0.00681136		0.31823	0.0318302
	0.319074	0.00558228		0.318503	0.0252146
	0.319375	0.0070674		0.318818	0.0217566
	0.319647	0.00690606		0.319074	0.0177938
	0.319961	0.00282844		0.319375	0.0184071
	0.320217	0.00109472		0.319647	0.0169177
	0.32049	-0.00223029		0.319961	0.0114424
	0.320768	-0.00456631		0.320217	0.0109245
	0.321078	-0.00272055		0.32049	0.00894703
	0.321339	-0.00334792		0.320768	0.0059593
	0.321641	-0.000661937		0.321078	0.00546991
	0.321898	-0.00234764		0.321339	0.00484173
	0.322145	-0.00379819		0.321641	0.00552161
	0.322421	5.06193e-05		0.321898	0.00164767
	0.322676	-0.00350641		0.322145	0.000912413
	0.322931	-0.00412966		0.322421	0.00354504
	0.323281	-0.00394326		0.322676	-0.000336487
	0.323559	-0.00548262		0.322931	-0.00205584
	0.323862	-0.00964021		0.323281	-0.00232192
	0.324088	-0.0117914		0.323559	-0.00558819
	0.324315	-0.0163987		0.323862	-0.00987482
	0.324639	-0.0180128		0.324088	-0.0119968
	0.324922	-0.0196736		0.324315	-0.0190274
	0.325178	-0.0248769		0.324639	-0.0216492
	0.325416	-0.0257707		0.324922	-0.0244505
	0.325672	-0.0249789		0.325178	-0.0310747
	0.325917	-0.0256834		0.325416	-0.0326047
	0.326207	-0.028919		0.325672	-0.0334673
	0.326512	-0.0305829		0.325917	-0.0339409
	0.326761	-0.0306552		0.326207	-0.0368707
	0.327005	-0.0324234		0.326512	-0.0400384
	0.32728	-0.0328253		0.326761	-0.0411748
	0.327603	-0.0353069		0.327005	-0.0445426
	0.327913	-0.0388401		0.32728	-0.0462165
	0.328198	-0.0362193		0.327603	-0.04959
	0.328499	-0.0357418		0.327913	-0.0535741
	0.32873	-0.0357838		0.328198	-0.0537053
	0.328937	-0.0368282		0.328499	-0.053199
	0.329137	-0.0343361		0.32873	-0.0542014
	0.329375	-0.0337052		0.328937	-0.0548713
	0.329716	-0.0340521		0.329137	-0.0521392
	0.329999	-0.0327881		0.329375	-0.0510484
	0.330267	-0.0335528		0.329716	-0.0509533
	0.330534	-0.0345929		0.329999	-0.0504452
	0.330829	-0.0328079		0.330267	-0.0512202
	0.331064	-0.0343025		0.330534	-0.0542215
	0.331295	-0.0347623		0.330829	-0.0505984
	0.331566	-0.0335905		0.331064	-0.0520909
	0.33184	-0.0320549		0.331295	-0.0512783
	0.332081	-0.0306842		0.331566	-0.047248
	0.332366	-0.0267106		0.33184	-0.0464635
	0.332677	-0.0266567		0.332081	-0.0461728
	0.332916	-0.0254238		0.332366	-0.0420137
	0.333177	-0.0258008		0.332677	-0.0416372
	0.333407	-0.0282925		0.332916	-0.039682
	0.333658	-0.0269605		0.333177	-0.0384561
	0.333918	-0.0256633		0.333407	-0.0414232
	0.334133	-0.0239952		0.333658	-0.0401361
	0.334348	-0.0232442		0.333918	-0.0378166
	0.33466	-0.0227565		0.334133	-0.0356538
	0.334939	-0.0229872		0.334348	-0.0331473
	0.335245	-0.0204503		0.33466	-0.0332674
	0.335516	-0.0195289		0.334939	-0.0319277
	0.335748	-0.0184258		0.335245	-0.0300467
	0.335938	-0.0177923		0.335516	-0.0285223
	0.336171	-0.0174628		0.335748	-0.0269732
	0.336472	-0.0109403		0.335938	-0.0253783
	0.336724	-0.00792524		0.336171	-0.0257817
	0.336978	-0.0102104		0.336472	-0.0193248
	0.33725	-0.00942849		0.336724	-0.0149039
	0.337486	-0.00527885		0.336978	-0.0155781
	0.337779	-0.00496669		0.33725	-0.0140992
	0.338014	-0.00463437		0.337486	-0.00920391
	0.338285	-0.00398485		0.337779	-0.00799009
	0.338548	-0.000595105		0.338014	-0.00653155
	0.338753	0.00176062		0.338285	-0.00672424
	0.339027	0.00413165		0.338548	-0.00343123
	0.339224	0.00553652		0.338753	-0.00198088
	0.339465	0.00305001		0.339027	0.0039443
	0.339676	0.00683405		0.339224	0.00664
	0.339919	0.00592157		0.339465	0.00586897
	0.34019	0.00637443		0.339676	0.00937858
	0.340439	0.0111202		0.339919	0.00963217
	0.340736	0.0119971		0.34019	0.0112193
	0.340981	0.012582		0.340439	0.0163276
	0.341231	0.0157787		0.340736	0.017438
	0.341468	0.0161091		0.340981	0.0178246
	0.341693	0.0142459		0.341231	0.0212952
	0.341919	0.0203708		0.341468	0.0218782
	0.342176	0.0258624		0.341693	0.0208219
	0.342415	0.0258406		0.341919	0.0276599
	0.342678	0.0267336		0.342176	0.0322761
	0.342922	0.0237578		0.342415	0.03332
	0.343165	0.0257388		0.342678	0.0347415
	0.343432	0.0273032		0.342922	0.0319946
	0.343675	0.02952		0.343165	0.0327046
	0.343858	0.0293945		0.343432	0.0349937
	0.34404	0.0310055		0.343675	0.0398976
	0.344346	0.0337169		0.343858	0.0403535
	0.344596	0.0310213		0.34404	0.0434649
	0.344839	0.0340698		0.344346	0.0459148
	0.345033	0.0366172		0.344596	0.0423108
	0.345241	0.0362211		0.344839	0.0453477
	0.345531	0.0370609		0.345033	0.0474244
	0.345879	0.0368973		0.345241	0.0469569
	0.346213	0.0410533		0.345531	0.0481541
	0.346485	0.0392659		0.345879	0.0516932
	0.346699	0.0382429		0.346213	0.0567288
	0.346915	0.036207		0.346485	0.0551289
	0.347181	0.0337631		0.346699	0.0517678
	0.347504	0.0357026		0.346915	0.0496651
	0.347677	0.0335168		0.347181	0.0476283
	0.347869	0.0335535		0.347504	0.0481892
	0.348075	0.0323078		0.347677	0.046072
	0.348318	0.0291011		0.347869	0.0464497
	0.348565	0.0274206		0.348075	0.043673
	0.348771	0.0263653		0.348318	0.040291
	0.349022	0.0231977		0.348565	0.0387532
	0.34927	0.0229109		0.348771	0.0376136
	0.349521	0.0228966		0.349022	0.0343508
	0.349673	0.0185694		0.34927	0.033875
	0.349894	0.0139405		0.349521	0.0334814
	0.350092	0.00851765		0.349673	0.0275917
	0.350286	0.00539645		0.349894	0.0231513
	0.350523	0.00362784		0.350092	0.0169037
	0.350794	0.000635575		0.350286	0.0142385
	0.351059	-0.00598319		0.350523	0.011698
	0.351266	-0.00726198		0.350794	0.00835577
	0.35146	-0.00874398		0.351059	0.00195229
	0.351648	-0.0128813		0.351266	0.000103536
	0.351879	-0.0182447		0.35146	-0.00328063
	0.352132	-0.0211411		0.351648	-0.00827063
	0.352372	-0.0271164		0.351879	-0.0143782
	0.352619	-0.026585		0.352132	-0.0163396
	0.352838	-0.0259499		0.352372	-0.0239191
	0.35309	-0.0304087		0.352619	-0.0230969
	0.353331	-0.0295214		0.352838	-0.0218714
	0.353574	-0.0300727		0.35309	-0.024818
	0.353766	-0.0284235		0.353331	-0.0240701
	0.353976	-0.0328712		0.353574	-0.024143
	0.35416	-0.0320329		0.353766	-0.0236982
	0.354456	-0.0304403		0.353976	-0.0283897
	0.354684	-0.0346558		0.35416	-0.0286307
	0.354942	-0.0349372		0.354456	-0.0280342
	0.355245	-0.0340434		0.354684	-0.0328876
	0.355486	-0.0359002		0.354942	-0.032755
	0.355725	-0.037893		0.355245	-0.0318849
	0.355953	-0.0422814		0.355486	-0.035132
	0.356209	-0.0436929		0.355725	-0.036906
	0.356426	-0.0416779		0.355953	-0.0409967
	0.356662	-0.0420049		0.356209	-0.0457676
	0.356892	-0.0419035		0.356426	-0.0454665
	0.357095	-0.0421036		0.356662	-0.0469692
	0.357247	-0.0430811		0.356892	-0.0457101
	0.357465	-0.0435437		0.357095	-0.0469581
	0.357671	-0.0430358		0.357247	-0.0469084
	0.357926	-0.0397089		0.357465	-0.0481712
	0.358157	-0.040388		0.357671	-0.0498163
	0.358388	-0.0427676		0.357926	-0.0470307
	0.358581	-0.04209		0.358157	-0.0482102
	0.358821	-0.038223		0.358388	-0.0496422
	0.35909	-0.0382965		0.358581	-0.0491105
	0.359312	-0.0373383		0.358821	-0.0455881
	0.359525	-0.0339235		0.35909	-0.0460142
	0.359782	-0.029171		0.359312	-0.0453393
	0.359981	-0.0246447		0.359525	-0.043034
	0.360174	-0.0224517		0.359782	-0.0395512
	0.360383	-0.0219492		0.359981	-0.0350207
	0.360604	-0.020398		0.360174	-0.0319324
	0.360846	-0.0160801		0.360383	-0.0311721
	0.361074	-0.0150733		0.360604	-0.0292123
	0.361293	-0.0133038		0.360846	-0.0250968
	0.361532	-0.0106959		0.361074	-0.0234661
	0.361768	-0.0106039		0.361293	-0.0212968
	0.361959	-0.00609791		0.361532	-0.0189987
	0.362145	-0.00286804		0.361768	-0.0180913
	0.362341	-0.000338593		0.361959	-0.0109303
	0.362577	0.00134961		0.362145	-0.0080505
	0.362818	0.00525126		0.362341	-0.00265472
	0.363043	0.0100619		0.362577	-0.00184997
	0.363236	0.013658		0.362818	0.00249009
	0.363465	0.0163992		0.363043	0.00619483
	0.363672	0.0173894		0.363236	0.0111758
	0.363888	0.0184177		0.363465	0.0148792
	0.364159	0.0222375		0.363672	0.0169021
	0.364409	0.0231002		0.363888	0.0188967
	0.364594	0.0239917		0.364159	0.0223344
	0.36476	0.0257571		0.364409	0.0247698
	0.36492	0.0284317		0.364594	0.025693
	0.365126	0.0285009		0.36476	0.0283128
	0.365294	0.0275865		0.36492	0.0317753
	0.365513	0.0293371		0.365126	0.0328279
	0.365723	0.0307021		0.365294	0.0326582
	0.365974	0.0321658		0.365513	0.0357323
	0.366172	0.0309262		0.365723	0.0377637
	0.366392	0.0335024		0.365974	0.0397472
	0.366575	0.0340246		0.366172	0.0416213
	0.366837	0.0343825		0.366392	0.0443657
	0.367082	0.033692		0.366575	0.0428813
	0.36729	0.0328031		0.366837	0.0433956
	0.367516	0.0333357		0.367082	0.0427814
	0.367732	0.0341232		0.36729	0.043316
	0.36793	0.0346301		0.367516	0.0449498
	0.368127	0.0358633		0.367732	0.0465613
	0.368428	0.0331057		0.36793	0.0459161
	0.368661	0.0371396		0.368127	0.0484418
	0.368825	0.0355631		0.368428	0.0461756
	0.369	0.038912		0.368661	0.0477442
	0.369206	0.0361435		0.368825	0.0461095
	0.3694	0.0385015		0.369	0.05145
	0.369601	0.0354965		0.369206	0.0506379
	0.369825	0.0330672		0.3694	0.0532999
	0.370045	0.03014		0.369601	0.0498253
	0.37029	0.0252867		0.369825	0.0475942
	0.37053	0.021186		0.370045	0.0455573
	0.370723	0.0176389		0.37029	0.0414212
	0.370941	0.0171468		0.37053	0.0374278
	0.371205	0.0131399		0.370723	0.0334468
	0.371436	0.0113457		0.370941	0.0323082
	0.371711	0.00768123		0.371205	0.0285126
	0.371869	0.00263621		0.371436	0.0281091
	0.37204	-0.000612802		0.371711	0.0240914
	0.372256	-0.00147421		0.371869	0.0194866
	0.372418	-0.00174719		0.37204	0.0169257
	0.372613	-0.00192668		0.372256	0.0151348
	0.372833	-0.0013493		0.372418	0.013969
	0.373022	-0.00394752		0.372613	0.0120195
	0.373201	-0.00230297		0.372833	0.0107031
	0.373386	-0.00355463		0.373022	0.00603879
	0.373573	-0.00403476		0.373201	0.00668203
	0.373783	-0.00426828		0.373386	0.00460033
	0.373976	-0.00363478		0.373573	0.00184795
	0.374209	-0.000483532		0.373783	0.00201668
	0.374488	0.00177784		0.373976	0.00313874
	0.374707	0.00131876		0.374209	0.00471087
	0.374856	0.00146959		0.374488	0.0101756
	0.375066	7.07319e-05		0.374707	0.00706003
	0.375272	-7.26388e-05		0.374856	0.00440883
	0.375554	-0.000859219		0.375066	0.00069578
	0.375717	-0.00186945		0.375272	-0.00163024
	0.375891	-0.00191808		0.375554	-0.00452258
	0.376088	-0.00287559		0.375717	-0.00507081
	0.376268	-0.00497882		0.375891	-0.00627039
	0.376488	-0.00645306		0.376088	-0.00800975
	0.376666	-0.00698795		0.376268	-0.0121351
	0.376865	-0.00703437		0.376488	-0.0139305
	0.377095	-0.00619013		0.376666	-0.0163621
	0.377262	-0.00391233		0.376865	-0.0176625
	0.377428	-0.00285219		0.377095	-0.0163642
	0.377588	-0.00103694		0.377262	-0.0153613
	0.377785	-0.0016451		0.377428	-0.0160574
	0.378015	-0.000320579		0.377588	-0.013429
	0.378228	-0.00274127		0.377785	-0.0135806
	0.378426	-0.00267986		0.378015	-0.0106771
	0.378617	-0.00213059		0.378228	-0.0138271
	0.378794	-0.00253907		0.378426	-0.0134354
	0.379032	-0.000466503		0.378617	-0.0144358
	0.379208	-0.00234801		0.378794	-0.0163757
	0.379415	-0.00229928		0.379032	-0.0135559
	0.379655	0.000926352		0.379208	-0.0155645
	0.379918	0.00022963		0.379415	-0.015182
	0.38011	0.00180795		0.379655	-0.0131381
	0.380311	0.00340306		0.379918	-0.014401
	0.380487	0.00649901		0.38011	-0.0134658
	0.380688	0.00726081		0.380311	-0.0128943
	0.380881	0.00391196		0.380487	-0.00952721
	0.381059	0.0029493		0.380688	-0.00909746
	0.381293	0.00377013		0.380881	-0.0106877
	0.381514	0.00251293		0.381059	-0.0114377
	0.381715	0.00433079		0.381293	-0.0108739
	0.381926	0.00576296		0.381514	-0.0110128
	0.382098	0.00911078		0.381715	-0.00899835
	0.382282	0.0101854		0.381926	-0.00765056
	0.382449	0.00923983		0.382098	-0.00414902
	0.382613	0.011071		0.382282	-0.00341269
	0.382827	0.0107864		0.382449	-0.00471975
	0.383009	0.00845605		0.382613	-0.00300277
	0.383259	0.0106035		0.382827	-0.00210224
	0.383495	0.00989243		0.383009	-0.00352221
	0.38371	0.0052721		0.383259	-0.00343514
	0.383919	0.00508575		0.383495	-0.00392206
	0.384104	0.00430938		0.38371	-0.00902424
	0.384325	0.00409787		0.383919	-0.00647287
	0.384538	0.00484324		0.384104	-0.00706995
	0.384725	0.00416081		0.384325	-0.00639549
	0.384883	0.0033059		0.384538	-0.00506966
	0.385103	0.00627371		0.384725	-0.0049414
	0.385236	0.00274945		0.384883	-0.00481434
	0.385365	0.00352294		0.385103	-0.00216857
	0.385536	0.00174081		0.385236	-0.00437728
	0.385734	0.00132158		0.385365	-0.0030217
	0.385935	0.000956737		0.385536	-0.00302634
	0.386105	-0.000239822		0.385734	-0.00370547
	0.386293	0.00089758		0.385935	-0.00403377
	0.38649	0.00246983		0.386105	-0.00610535
	0.386684	0.00277352		0.386293	-0.00694606
	0.386887	-0.00112875		0.38649	-0.003865
	0.38708	0.000434189		0.386684	-0.00469246
	0.387277	-0.000728418		0.386887	-0.00736241
	0.387465	-9.86771e-05		0.38708	-0.00508395
	0.38765	0.000460386		0.387277	-0.00552407
	0.387849	0.000309721		0.387465	-0.00329913
	0.388079	-0.00060421		0.38765	-0.00188615
	0.388307	0.000234928		0.387849	-0.000593997
	0.388476	-4.63209e-05		0.388079	-0.00129716
	0.388667	0.00260988		0.388307	0.000649241
	0.388837	0.00112385		0.388476	0.000582989
	0.389001	0.00217689		0.388667	0.00506558
	0.389201	-0.0018543		0.388837	0.00383219
	0.389339	0.00190821		0.389001	0.00580735
	0.389555	-0.00266667		0.389201	0.00204915
	0.389804	-0.0049586		0.389339	0.0054718
	0.390005	-0.00623042		0.389555	0.0020907
	0.390205	-0.00682793		0.389804	0.000867892
	0.39041	-0.00574486		0.390005	0.00234078
	0.390604	-0.00560625		0.390205	0.00101955
	0.39077	-0.00399361		0.39041	0.00200766
	0.390993	-0.00386951		0.390604	0.00209788
	0.391161	-0.00149153		0.39077	0.00476688
	0.391343	-0.0018571		0.390993	0.00589617
	0.391495	-0.00554938		0.391161	0.00788721
	0.391668	-0.0059604		0.391343	0.00496783
	0.391877	-0.00305523		0.391495	0.00160934
	0.392044	-0.00303436		0.391668	-0.000564802
	0.39221	-0.0023444		0.391877	0.00209789
	0.392414	-0.0016293		0.392044	0.00201811
	0.392615	-8.89878e-05		0.39221	0.00322572
	0.392822	0.000681286		0.392414	0.00225275
	0.392987	0.00433502		0.392615	0.00560764
	0.393146	0.00348623		0.392822	0.00660104
	0.393312	0.00312396		0.392987	0.00944226
	0.393555	0.00293276		0.393146	0.00907709
	0.393746	0.00485285		0.393312	0.0118969
	0.393889	0.00608383		0.393555	0.0112225
	0.394068	0.01231		0.393746	0.0127824
	0.394287	0.0161864		0.393889	0.0146938
	0.394464	0.0171357		0.394068	0.0183419
	0.394638	0.0226017		0.394287	0.0226216
	0.394856	0.0262228		0.394464	0.0222985
	0.395056	0.025168		0.394638	0.0295787
	0.395271	0.0244686		0.394856	0.0337617
	0.395439	0.0286471		0.395056	0.0340984
	0.395581	0.0284174		0.395271	0.0340664
	0.395764	0.0264649		0.395439	0.0378797
	0.395953	0.0288871		0.395581	0.0379676
	0.396116	0.029303		0.395764	0.0369874
	0.396286	0.0280897		0.395953	0.0403959
	0.396461	0.0275689		0.396116	0.0412828
	0.396658	0.0256266		0.396286	0.0411014
	0.39683	0.0272674		0.396461	0.0396218
	0.397001	0.0265104		0.396658	0.0381049
	0.397161	0.0262854		0.39683	0.0399886
	0.397347	0.0274396		0.397001	0.0381168
	0.397529	0.0272949		0.397161	0.0366211
	0.397726	0.0260774		0.397347	0.0376067
	0.397908	0.0254924		0.397529	0.035629
	0.398104	0.0273334		0.397726	0.031394
	0.398278	0.0255835		0.397908	0.0309384
	0.398433	0.025911		0.398104	0.032877
	0.3986	0.0246337		0.398278	0.0306719
	0.398784	0.0223045		0.398433	0.0305183
	0.398967	0.0220481		0.3986	0.0287631
	0.399181	0.0168106		0.398784	0.0276751
	0.399373	0.0176982		0.398967	0.0273809
	0.399556	0.0126185		0.399181	0.0232833
	0.399751	0.0100851		0.399373	0.0238903
	0.399964	0.010495		0.399556	0.0178458
	0.400137	0.00795849		0.399751	0.0160887
	0.400334	0.00474518		0.399964	0.0153566
	0.40054	0.00363572		0.400137	0.0129396
	0.400713	0.000936494		0.400334	0.010442
	0.400877	-0.00247422		0.40054	0.00853004
	0.401023	-0.00590265		0.400713	0.00595885
	0.401211	-0.00879746		0.400877	0.00295797
	0.401401	-0.00903021		0.401023	-0.00110583
	0.401572	-0.00997403		0.401211	-0.00450952
	0.401732	-0.0110213		0.401401	-0.0045497
	0.401913	-0.0126921		0.401572	-0.00674866
	0.402088	-0.015076		0.401732	-0.0109142
	0.402256	-0.0168327		0.401913	-0.0121018
	0.402417	-0.0164276		0.402088	-0.0130597
	0.402613	-0.018081		0.402256	-0.0152924
	0.402759	-0.019754		0.402417	-0.0138456
	0.402918	-0.0194036		0.402613	-0.0150802
	0.403113	-0.0206156		0.402759	-0.0171142
	0.403299	-0.0197479		0.402918	-0.0183081
	0.403503	-0.0227793		0.403113	-0.0201383
	0.403757	-0.0245511		0.403299	-0.0200924
	0.403912	-0.0224619		0.403503	-0.0224493
	0.404073	-0.0239181		0.403757	-0.0249507
	0.404254	-0.025122		0.403912	-0.023638
	0.404438	-0.0247579		0.404073	-0.0256134
	0.404628	-0.0232874		0.404254	-0.0285479
	0.404816	-0.0225692		0.404438	-0.0292454
	0.405004	-0.0236351		0.404628	-0.0281671
	0.405188	-0.0232338		0.404816	-0.0287096
	0.405366	-0.0219492		0.405004	-0.027493
	0.405502	-0.0156961		0.405188	-0.0275115
	0.405635	-0.0183038		0.405366	-0.0258761
	0.405766	-0.0164701		0.405502	-0.0212692
	0.405937	-0.0158187		0.405635	-0.0228428
	0.406131	-0.0138084		0.405766	-0.0205791
	0.406295	-0.0140192		0.405937	-0.0205536
	0.406428	-0.0110898		0.406131	-0.0180443
	0.4066	-0.0139031		0.406295	-0.0190836
	0.406788	-0.0124811		0.406428	-0.0176173
	0.406968	-0.0144223		0.4066	-0.0189248
	0.407151	-0.0150911		0.406788	-0.0188358
	0.407284	-0.0163324		0.406968	-0.0216679
	0.407449	-0.0142442		0.407151	-0.0215402
	0.407612	-0.0160642		0.407284	-0.0218122
	0.407741	-0.0152881		0.407449	-0.0200561
	0.407957	-0.010192		0.407612	-0.0194658
	0.408129	-0.010624		0.407741	-0.0194889
	0.408295	-0.0106869		0.407957	-0.0145086
	0.408482	-0.00915458		0.408129	-0.0168368
	0.408655	-0.00578008		0.408295	-0.0163017
	0.408842	-0.00660119		0.408482	-0.0145943
	0.409047	-0.00625854		0.408655	-0.0104689
	0.409265	-0.00673437		0.408842	-0.0107046
	0.409429	-0.00777922		0.409047	-0.0126224
	0.40963	-0.00258227		0.409265	-0.0130739
	0.4098	-0.00195927		0.409429	-0.0129175
	0.409947	0.000897723		0.40963	-0.00710157
	0.410146	0.00183466		0.4098	-0.00299932
	0.410305	0.0069702		0.409947	0.000553401
	0.410459	0.0108684		0.410146	0.000939782
	0.410605	0.016753		0.410305	0.00491164
	0.410736	0.0211307		0.410459	0.00995617
	0.410892	0.0219025		0.410605	0.0159456
	0.411136	0.0275931		0.410736	0.0208172
	0.411329	0.0294891		0.410892	0.0227105
	0.4115	0.0334363		0.411136	0.0292189
	0.411662	0.0369765		0.411329	0.0321919
	0.411804	0.0426795		0.4115	0.0365112
	0.411948	0.0421486		0.411662	0.0424177
	0.412089	0.0429112		0.411804	0.0486874
	0.412247	0.0446049		0.411948	0.048453
	0.412457	0.0418507		0.412089	0.0487604
	0.412691	0.0418779		0.412247	0.0520119
	0.412882	0.0455307		0.412457	0.0484839
	0.413013	0.0459687		0.412691	0.048715
	0.413153	0.0448061		0.412882	0.0521103
	0.413295	0.0479001		0.413013	0.052315
	0.41342	0.050189		0.413153	0.0527586
	0.413578	0.052389		0.413295	0.0560948
	0.41376	0.0506879		0.41342	0.058147
	0.41392	0.0490915		0.413578	0.0592874
	0.414086	0.0498778		0.41376	0.0578135
	0.414299	0.0517715		0.41392	0.0557697
	0.414451	0.0525123		0.414086	0.0554432
	0.414627	0.0537445		0.414299	0.0566153
	0.414821	0.0523622		0.414451	0.058391
	0.415006	0.0507061		0.414627	0.0600325
	0.415152	0.0495198		0.414821	0.0596344
	0.415304	0.0473759		0.415006	0.0577093
	0.415499	0.0477911		0.415152	0.0568428
	0.415683	0.0444088		0.415304	0.0583632
	0.415857	0.0425612		0.415499	0.0590445
	0.416022	0.0399068		0.415683	0.057186
	0.416225	0.0381285		0.415857	0.056485
	0.416389	0.0385142		0.416022	0.0542768
	0.416567	0.0364278		0.416225	0.0530081
	0.416728	0.0334479		0.416389	0.051391
	0.416928	0.0276244		0.416567	0.0497333
	0.417126	0.0241863		0.416728	0.046424
	0.417284	0.0216335		0.416928	0.0411871
	0.417408	0.0195571		0.417126	0.0380108
	0.417513	0.0153895		0.417284	0.0352107
	0.417687	0.0138679		0.417408	0.0327198
	0.417872	0.0116149		0.417513	0.026969
	0.418007	0.0110798		0.417687	0.0242819
	0.418185	0.00860665		0.417872	0.0226945
	0.418371	0.007937		0.418007	0.0212048
	0.418546	0.00666031		0.418185	0.0181978
	0.418699	0.00411437		0.418371	0.0162856
	0.418853	0.00188162		0.418546	0.0148813
	0.419003	0.000248568		0.418699	0.0133103
	0.41918	-0.00336771		0.418853	0.010269
	0.41934	-0.005117		0.419003	0.00814429
	0.419487	-0.00604378		0.41918	0.00424917
	0.419646	-0.00487674		0.41934	0.00194664
	0.419824	-0.005986		0.419487	0.000967193
	0.419997	-0.00514506		0.419646	0.000333297
	0.42016	-0.0050576		0.419824	-0.00204831
	0.420295	-0.00624963		0.419997	-0.00126695
	0.420428	-0.00864424		0.42016	-0.001253
	0.42058	-0.00703165		0.420295	-0.00270436
	0.420714	-0.00658392		0.420428	-0.00468453
	0.420878	-0.00733622		0.42058	-0.00493399
	0.421006	-0.0055188		0.420714	-0.0042617
	0.421143	-0.00114029		0.420878	-0.00486588
	0.421324	-0.0011742		0.421006	-0.00356685
	0.421524	-0.00303259		0.421143	-0.000653647
	0.421658	-0.00648322		0.421324	-0.000934331
	0.421787	-0.00824313		0.421524	-0.00315901
	0.421973	-0.00948884		0.421658	-0.00591257
	0.422141	-0.0114718		0.421787	-0.00893457
	0.422331	-0.0169533		0.421973	-0.0102775
	0.42249	-0.0173222		0.422141	-0.0125705
	0.422631	-0.0207302		0.422331	-0.0172167
	0.422758	-0.0234709		0.42249	-0.0183708
	0.422897	-0.0276034		0.422631	-0.0230551
	0.42308	-0.0296216		0.422758	-0.027147
	0.423219	-0.0325422		0.422897	-0.0320628
	0.423365	-0.0330547		0.42308	-0.0349593
	0.423516	-0.0370905		0.423219	-0.0374558
	0.423685	-0.0382755		0.423365	-0.0389158
	0.423917	-0.0377263		0.423516	-0.0412609
	0.424096	-0.038625		0.423685	-0.0409001
	0.424242	-0.0406648		0.423917	-0.0405066
	0.424405	-0.0425412		0.424096	-0.0416813
	0.424575	-0.0420783		0.424242	-0.0448719
	0.424759	-0.0426531		0.424405	-0.0478885
	0.424945	-0.0427428		0.424575	-0.0469172
	0.425118	-0.0406195		0.424759	-0.04821
	0.42529	-0.0407548		0.424945	-0.0481388
	0.425454	-0.0430406		0.425118	-0.0460935
	0.425604	-0.0428374		0.42529	-0.0458931
	0.42577	-0.0437953		0.425454	-0.0490956
	0.425941	-0.0424904		0.425604	-0.0500426
	0.426112	-0.0393165		0.42577	-0.0493122
	0.426266	-0.0387808		0.425941	-0.0480451
	0.426398	-0.035754		0.426112	-0.044777
	0.426554	-0.0364232		0.426266	-0.0446131
	0.426715	-0.0312054		0.426398	-0.0433561
	0.426911	-0.0314095		0.426554	-0.0440472
	0.427063	-0.0291314		0.426715	-0.0384643
	0.427242	-0.030874		0.426911	-0.0377441
	0.427395	-0.0290576		0.427063	-0.0353593
	0.42755	-0.025219		0.427242	-0.0368541
	0.427693	-0.0259019		0.427395	-0.035198
	0.427888	-0.0229376		0.42755	-0.0302436
	0.428058	-0.0199415		0.427693	-0.0313872
	0.42821	-0.0158781		0.427888	-0.0293617
	0.428362	-0.016788		0.428058	-0.025843
	0.42852	-0.0156288		0.42821	-0.0222233
	0.428663	-0.0162403		0.428362	-0.0243559
	0.42878	-0.0166165		0.42852	-0.0234957
	0.428925	-0.0146586		0.428663	-0.0229351
	0.42905	-0.0165764		0.42878	-0.0236552
	0.429249	-0.0173018		0.428925	-0.0204323
	0.42943	-0.0169737		0.42905	-0.020334
	0.429573	-0.0160183		0.429249	-0.0204655
	0.429731	-0.0178992		0.42943	-0.020543
	0.429871	-0.0176292		0.429573	-0.0209269
	0.430008	-0.0192815		0.429731	-0.0220869
	0.430148	-0.0160845		0.429871	-0.0218183
	0.430283	-0.0145514		0.430008	-0.0233742
	0.430412	-0.0155003		0.430148	-0.021667
	0.430549	-0.013924		0.430283	-0.019775
	0.430687	-0.0107601		0.430412	-0.0197372
	0.430821	-0.0112615		0.430549	-0.0174268
	0.43097	-0.0105013		0.430687	-0.0151916
	0.431165	-0.0124779		0.430821	-0.0161036
	0.431335	-0.00972592		0.43097	-0.0155267
	0.431483	-0.00682314		0.431165	-0.0182502
	0.431668	-0.00681022		0.431335	-0.0143805
	0.431839	-0.00403732		0.431483	-0.0136393
	0.431979	-0.00312103		0.431668	-0.0138556
	0.432109	-0.0017692		0.431839	-0.0116452
	0.432254	0.000913616		0.431979	-0.0112142
	0.432414	0.000232691		0.432109	-0.00960252
	0.432573	0.000202995		0.432254	-0.00843108
	0.43276	0.00302199		0.432414	-0.00950045
	0.432931	0.00172159		0.432573	-0.010978
	0.433057	0.00426732		0.43276	-0.0101017
	0.433184	0.00410427		0.432931	-0.0121845
	0.433329	0.000969326		0.433057	-0.0108203
	0.43348	0.00596494		0.433184	-0.0111679
	0.43362	0.00880524		0.433329	-0.0130776
	0.433777	0.0102977		0.43348	-0.00752518
	0.433967	0.0098123		0.43362	-0.00338578
	0.434094	0.0109256		0.433777	-0.00246774
	0.43423	0.0100315		0.433967	-0.00281208
	0.434399	0.0114736		0.434094	-0.000842651
	0.434569	0.012728		0.43423	0.000428701
	0.4347	0.0175621		0.434399	0.00297833
	0.434844	0.0178767		0.434569	0.00535398
	0.435007	0.0238471		0.4347	0.0104611
	0.435167	0.0252236		0.434844	0.0109335
	0.435347	0.025654		0.435007	0.0161167
	0.435498	0.0271324		0.435167	0.018018
	0.435651	0.0308848		0.435347	0.019156
	0.435775	0.0307213		0.435498	0.0212537
	0.435923	0.0305702		0.435651	0.0253289
	0.436053	0.0310842		0.435775	0.0251583
	0.436229	0.0313564		0.435923	0.025065
	0.436418	0.0306471		0.436053	0.0258498
	0.436586	0.0294096		0.436229	0.0257318
	0.436731	0.0288067		0.436418	0.0256087
	0.436883	0.0241932		0.436586	0.0230901
	0.437022	0.0178982		0.436731	0.0219567
	0.437159	0.0151211		0.436883	0.0170319
	0.43735	0.0129283		0.437022	0.0110337
	0.437481	0.0161919		0.437159	0.00876158
	0.437647	0.0143617		0.43735	0.0070601
	0.437837	0.0121418		0.437481	0.0104861
	0.43798	0.0124467		0.437647	0.00906341
	0.43813	0.0117293		0.437837	0.00731583
	0.438218	0.0112729		0.43798	0.00747103
	0.438352	0.00878269		0.43813	0.00540572
	0.438491	0.0096223		0.438218	0.00439116
	0.438629	0.00836071		0.438352	0.00344679
	0.438787	0.0111002		0.438491	0.00560207
	0.438943	0.0108149		0.438629	0.00468259
	0.439105	0.0104761		0.438787	0.00702588
	0.439292	0.0128043		0.438943	0.00791045
	0.439438	0.0130381		0.439105	0.00966093
	0.439573	0.0118856		0.439292	0.0122957
	0.439724	0.01232		0.439438	0.0116092
	0.439872	0.0129821		0.439573	0.0103219
	0.440011	0.0120373		0.439724	0.0115531
	0.440176	0.0111953		0.439872	0.0131496
	0.440288	0.00779145		0.440011	0.0108518
	0.440429	0.00911746		0.440176	0.0108498
	0.440567	0.00799042		0.440288	0.00899278
	0.440688	0.0076528		0.440429	0.00989607
	0.440861	0.00810846		0.440567	0.00945616
	0.441029	0.00583931		0.440688	0.00879985
	0.441181	0.00429048		0.440861	0.0101971
	0.441316	0.00547621		0.441029	0.00852588
	0.441482	0.00449804		0.441181	0.00800367
	0.44163	0.00483302		0.441316	0.00980624
	0.441761	0.00511036		0.441482	0.0100451
	0.441919	0.00513324		0.44163	0.0107593
	0.442111	0.00285613		0.441761	0.0107503
	0.442275	0.00549124		0.441919	0.0105255
	0.442423	0.00766148		0.442111	0.00751539
	0.442553	0.00972294		0.442275	0.00934328
	0.442686	0.00816704		0.442423	0.0114784
	0.442842	0.0073331		0.442553	0.0137215
	0.442985	0.00974584		0.442686	0.0125039
	0.443116	0.00820117		0.442842	0.0119602
	0.443259	0.00541466		0.442985	0.0148216
	0.443414	0.00349328		0.443116	0.0128163
	0.443571	0.00119066		0.443259	0.012411
	0.443699	0.00109989		0.443414	0.00914877
	0.443827	0.00091437		0.443571	0.00748665
	0.443976	-0.000295881		0.443699	0.00648563
	0.444123	-0.0011391		0.443827	0.00522295
	0.444253	-0.00268106		0.443976	0.00384417
	0.444408	-0.00636481		0.444123	0.00382039
	0.44456	-0.00543391		0.444253	0.00228379
	0.444692	-0.00451734		0.444408	-0.00221423
	0.444864	-0.0025531		0.44456	-0.00143076
	0.445016	-0.00118688		0.444692	-0.000256289
	0.445172	0.00175494		0.444864	0.000976216
	0.445344	-0.000151806		0.445016	0.00211874
	0.445516	0.0012604		0.445172	0.00385923
	0.445681	0.00302015		0.445344	0.00210081
	0.445801	0.0022176		0.445516	0.00279502
	0.445924	-0.000305588		0.445681	0.0039991
	0.446054	0.000567401		0.445801	0.00238057
	0.446175	0.000937983		0.445924	-0.000463286
	0.446284	0.00568108		0.446054	-0.000263352
	0.446447	0.00236565		0.446175	-0.000639598
	0.446598	0.00185603		0.446284	0.00578745
	0.446731	0.00227237		0.446447	0.00161991
	0.446875	-0.000210657		0.446598	0.0022629
	0.446987	-0.000115712		0.446731	0.00275042
	0.44714	-0.000491414		0.446875	-0.000504814
	0.447273	-0.00366156		0.446987	-5.91644e-05
	0.447392	-0.00429641		0.44714	-0.00151123
	0.447511	-0.00704924		0.447273	-0.00421404
	0.447662	-0.00872947		0.447392	-0.00465401
	0.447843	-0.00649865		0.447511	-0.00648034
	0.447979	-0.00628023		0.447662	-0.00643355
	0.448108	-0.00771601		0.447843	-0.00424293
	0.448234	-0.0044664		0.447979	-0.00379832
	0.448375	-0.00349081		0.448108	-0.0040751
	0.448537	-0.00658847		0.448234	-0.000710417
	0.448692	-0.00713752		0.448375	0.00190012
	0.448866	-0.00723079		0.448537	-0.000246132
	0.449006	-0.00595397		0.448692	-0.00142726
	0.449126	-0.00671065		0.448866	-0.00070773
	0.449255	-0.0075315		0.449006	0.00105382
	0.44942	-0.00777604		0.449126	-0.00105817
	0.449545	-0.010172		0.449255	-0.00263855
	0.449697	-0.0128928		0.44942	-0.00580408
	0.449828	-0.0152456		0.449545	-0.00738712
	0.449954	-0.0161798		0.449697	-0.0110534
	0.450137	-0.0144994		0.449828	-0.0138955
	0.450278	-0.0156707		0.449954	-0.0161638
	0.450424	-0.0186237		0.450137	-0.0141561
	0.450584	-0.0169966		0.450278	-0.0149277
	0.450709	-0.0160152		0.450424	-0.0183966
	0.450835	-0.0159058		0.450584	-0.0179743
	0.450958	-0.0155132		0.450709	-0.0168605
	0.451085	-0.0183922		0.450835	-0.0170561
	0.45124	-0.0196819		0.450958	-0.0169908
	0.451413	-0.0207227		0.451085	-0.0207948
	0.451558	-0.0198995		0.45124	-0.0214825
	0.451723	-0.0177346		0.451413	-0.0227366
	0.451872	-0.0169698		0.451558	-0.0218525
	0.452039	-0.0158579		0.451723	-0.0203828
	0.452208	-0.0159273		0.451872	-0.0206781
	0.452365	-0.0149744		0.452039	-0.0198639
	0.452499	-0.014014		0.452208	-0.0202246
	0.452626	-0.012414		0.452365	-0.0176894
	0.452787	-0.0112521		0.452499	-0.016787
	0.452939	-0.0118965		0.452626	-0.0152886
	0.453074	-0.0106007		0.452787	-0.0134625
	0.453238	-0.0110225		0.452939	-0.013012
	0.453394	-0.0128503		0.453074	-0.0120567
	0.453522	-0.0137785		0.453238	-0.0134234
	0.453649	-0.0126305		0.453394	-0.0151971
	0.453779	-0.0127329		0.453522	-0.015992
	0.453902	-0.0138619		0.453649	-0.0148899
	0.454028	-0.0117698		0.453779	-0.0163427
	0.454142	-0.0113846		0.453902	-0.0164396
	0.454257	-0.0124806		0.454028	-0.0143564
	0.454391	-0.0133516		0.454142	-0.0144332
	0.454533	-0.0135567		0.454257	-0.0161353
	0.454689	-0.0101592		0.454391	-0.0167819
	0.454793	-0.00963291		0.454533	-0.0156797
	0.454943	-0.0110677		0.454689	-0.0131165
	0.455062	-0.0127355		0.454793	-0.0139747
	0.455185	-0.0130317		0.454943	-0.0144661
	0.455306	-0.0115136		0.455062	-0.0163342
	0.455437	-0.0102969		0.455185	-0.0146764
	0.45553	-0.00818039		0.455306	-0.0128753
	0.455674	-0.00808713		0.455437	-0.0115049
	0.455791	-0.00663893		0.45553	-0.0118489
	0.455939	-0.00212139		0.455674	-0.0123495
	0.456094	-0.0017673		0.455791	-0.0118246
	0.456256	-0.00214554		0.455939	-0.00758823
	0.45641	0.00350801		0.456094	-0.00697894
	0.456573	0.00336688		0.456256	-0.00769128
	0.456721	0.000629297		0.45641	-0.00128214
	0.456908	-0.00482548		0.456573	-0.000594294
	0.457038	-0.00492311		0.456721	-0.00212107
	0.457192	-0.00468402		0.456908	-0.00707089
	0.4573	-0.00550785		0.457038	-0.00656858
	0.457413	-0.00533245		0.457192	-0.00640671
	0.457529	-0.000961942		0.4573	-0.0063683
	0.457659	0.00101488		0.457413	-0.00480225
	0.457787	0.003831		0.457529	-0.0023203
	0.457905	0.00429208		0.457659	-0.00160256
	0.458045	0.00458405		0.457787	0.00114139
	0.458174	0.00323775		0.457905	0.00245056
	0.458342	0.00444042		0.458045	0.00370714
	0.458491	0.00664711		0.458174	0.00573737
	0.458627	0.0105865		0.458342	0.00572104
	0.45879	0.0114302		0.458491	0.00751659
	0.458932	0.00983539		0.458627	0.0112161
	0.459093	0.00770277		0.45879	0.012298
	0.459224	0.00744856		0.458932	0.0104538
	0.45933	0.00598516		0.459093	0.00776488
	0.45945	0.0081866		0.459224	0.00732804
	0.4596	0.00898647		0.45933	0.00641558
	0.459728	0.00818677		0.45945	0.00902673
	0.459866	0.0113385		0.4596	0.0106925
	0.460026	0.0130426		0.459728	0.0102761
	0.460203	0.0154885		0.459866	0.0133932
	0.460336	0.0177		0.460026	0.0148366
	0.460486	0.0156203		0.460203	0.0181772
	0.460595	0.0179981		0.460336	0.0183792
	0.460723	0.0178879		0.460486	0.0144972
	0.460865	0.0152868		0.460595	0.0171535
	0.460994	0.0138287		0.460723	0.0175993
	0.461156	0.0139272		0.460865	0.0148936
	0.461327	0.013117		0.460994	0.0140286
	0.461431	0.0126466		0.461156	0.0140241
	0.461581	0.0124323		0.461327	0.0146763
	0.461707	0.015339		0.461431	0.0155683
	0.461815	0.0152523		0.461581	0.0161129
	0.461956	0.0175878		0.461707	0.0199351
	0.462065	0.0162735		0.461815	0.019385
	0.462187	0.0163596		0.461956	0.0225019
	0.462338	0.0142599		0.462065	0.0221465
	0.462493	0.0121591		0.462187	0.0217318
	0.462616	0.0114716		0.462338	0.0195361
	0.462733	0.0105019		0.462493	0.0177619
	0.462849	0.0064875		0.462616	0.0167928
	0.463001	0.00454867		0.462733	0.016721
	0.463171	0.00539231		0.462849	0.0124121
	0.463287	0.00832252		0.463001	0.00946853
	0.463392	0.010342		0.463171	0.0100812
	0.463559	0.0112932		0.463287	0.0130606
	0.463697	0.0151411		0.463392	0.0155641
	0.463832	0.0146054		0.463559	0.0152044
	0.463971	0.0152091		0.463697	0.0202034
	0.46409	0.0145063		0.463832	0.019878
	0.464181	0.0138322		0.463971	0.0208633
	0.464289	0.0151015		0.46409	0.0192919
	0.464392	0.0137277		0.464181	0.0183302
	0.464522	0.0134448		0.464289	0.0190924
	0.464652	0.0131732		0.464392	0.0187947
	0.46477	0.0143418		0.464522	0.0182141
	0.464879	0.0164454		0.464652	0.0180785
	0.465059	0.0174731		0.46477	0.0187682
	0.465208	0.0155265		0.464879	0.0207783
	0.465352	0.0167934		0.465059	0.0213839
	0.465508	0.0184653		0.465208	0.0190676
	0.465634	0.0215825		0.465352	0.0198735
	0.465757	0.0228954		0.465508	0.0225059
	0.465907	0.0213024		0.465634	0.0266578
	0.46605	0.0216834		0.465757	0.0282033
	0.466143	0.022933		0.465907	0.0271822
	0.466265	0.0181208		0.46605	0.0269192
	0.466401	0.0192422		0.466143	0.0285471
	0.466527	0.018648		0.466265	0.0242147
	0.466653	0.0207758		0.466401	0.0247954
	0.466791	0.0190236		0.466527	0.0241761
	0.466907	0.0210258		0.466653	0.0262697
	0.467049	0.0224262		0.466791	0.0258942
	0.467186	0.0215246		0.466907	0.0277891
	0.467322	0.0212624		0.467049	0.0302216
	0.467463	0.0219532		0.467186	0.0298464
	0.467598	0.0183586		0.467322	0.028151
	0.46777	0.0175801		0.467463	0.0267608
	0.467918	0.0192292		0.467598	0.0227786
	0.468094	0.0197403		0.46777	0.0227287
	0.468203	0.0197821		0.467918	0.0246224
	0.468339	0.0153257		0.468094	0.0249997
	0.468456	0.0145675		0.468203	0.0256317
	0.468578	0.0136379		0.468339	0.0217347
	0.468681	0.0139758		0.468456	0.0229571
	0.468801	0.0154541		0.468578	0.0221798
	0.468927	0.0136125		0.468681	0.0224962
	0.469046	0.0129571		0.468801	0.0213018
	0.469173	0.0137592		0.468927	0.018761
	0.469294	0.0126371		0.469046	0.0176954
	0.469422	0.0126625		0.469173	0.0200595
	0.469563	0.00632105		0.469294	0.0191024
	0.469707	0.00372477		0.469422	0.0199321
	0.46986	0.0036529		0.469563	0.0141169
	0.470009	0.00441656		0.469707	0.0111584
	0.47015	0.00359022		0.46986	0.0107588
	0.470311	0.00298213		0.470009	0.0104009
	0.470434	0.00613654		0.47015	0.00935269
	0.47056	0.00550209		0.470311	0.008904
	0.47071	0.00749578		0.470434	0.0130953
	0.470819	0.00572081		0.47056	0.0124477
	0.47096	0.00471633		0.47071	0.0145166
	0.471115	0.00447335		0.470819	0.0122921
	0.471202	0.00198685		0.47096	0.0112477
	0.471339	-0.000158082		0.471115	0.0112162
	0.471446	-0.00328888		0.471202	0.0101282
	0.471555	-0.00217129		0.471339	0.00715269
	0.47167	-0.00258072		0.471446	0.00372439
	0.471805	-0.00371006		0.471555	0.00428597
	0.471936	-0.00508969		0.47167	0.00429931
	0.472073	-0.00642306		0.471805	0.00271972
	0.472236	-0.00367415		0.471936	0.00022909
	0.47236	-0.00266098		0.472073	-0.00198563
	0.472471	-0.00121737		0.472236	-0.00136345
	0.472587	0.00053238		0.47236	-0.000784273
	0.47271	-0.000346923		0.472471	0.000819533
	0.47289	-0.00357176		0.472587	0.0018881
	0.473033	-0.00400331		0.47271	0.000926137
	0.473123	-0.00440607		0.47289	-0.00303005
	0.473239	-0.00609755		0.473033	-0.00527678
	0.473367	-0.00991143		0.473123	-0.00608552
	0.473496	-0.014612		0.473239	-0.00857061
	0.473616	-0.0186045		0.473367	-0.0111791
	0.473756	-0.0237463		0.473496	-0.0152998
	0.473877	-0.026255		0.473616	-0.0172035
	0.474016	-0.0271382		0.473756	-0.0203605
	0.474182	-0.0282412		0.473877	-0.0228591
	0.474286	-0.0293724		0.474016	-0.0246298
	0.474426	-0.0325177		0.474182	-0.0258791
	0.474563	-0.0339288		0.474286	-0.0276131
	0.47469	-0.0351673		0.474426	-0.0299256
	0.474799	-0.0363991		0.474563	-0.0309304
	0.474907	-0.035067		0.47469	-0.0327985
	0.475019	-0.0372088		0.474799	-0.0352903
	0.47514	-0.0413495		0.474907	-0.0346561
	0.475276	-0.041921		0.475019	-0.0369394
	0.475381	-0.0406365		0.47514	-0.0415051
	0.475514	-0.0385831		0.475276	-0.0430053
	0.475635	-0.0398328		0.475381	-0.0408808
	0.475748	-0.0382593		0.475514	-0.0393188
	0.47586	-0.03631		0.475635	-0.0409901
	0.475998	-0.0311685		0.475748	-0.0405977
	0.476113	-0.0307102		0.47586	-0.0395484
	0.476226	-0.0309748		0.475998	-0.0356083
	0.476374	-0.033521		0.476113	-0.0353994
	0.476485	-0.0337984		0.476226	-0.0357028
	0.476617	-0.0333224		0.476374	-0.0387997
	0.476771	-0.0332125		0.476485	-0.0401513
	0.476891	-0.0335424		0.476617	-0.0392705
	0.476996	-0.0319047		0.476771	-0.0389936
	0.477124	-0.0306669		0.476891	-0.0386229
	0.477238	-0.0309813		0.476996	-0.0363599
	0.477354	-0.0292465		0.477124	-0.0350557
	0.4775	-0.0284189		0.477238	-0.0341819
	0.477646	-0.0273937		0.477354	-0.0320309
	0.477771	-0.0259167		0.4775	-0.0319106
	0.477896	-0.0254007		0.477646	-0.030284
	0.478036	-0.0235454		0.477771	-0.0288823
	0.478159	-0.0207521		0.477896	-0.0277863
	0.478276	-0.0170615		0.478036	-0.0254224
	0.478379	-0.0158598		0.478159	-0.0218003
	0.478491	-0.0160503		0.478276	-0.0179284
	0.478616	-0.0171659		0.478379	-0.0152881
	0.478751	-0.0164758		0.478491	-0.0160491
	0.47888	-0.0143631		0.478616	-0.0174168
	0.479027	-0.0122253		0.478751	-0.0164842
	0.479165	-0.0120794		0.47888	-0.01411
	0.479255	-0.00581		0.479027	-0.0123554
	0.47936	-0.00676056		0.479165	-0.0122788
	0.479498	-0.00783893		0.479255	-0.00681495
	0.479648	-0.00895		0.47936	-0.00741225
	0.479781	-0.00771434		0.479498	-0.00890112
	0.479943	-0.00723474		0.479648	-0.0104151
	0.48008	-0.00548911		0.479781	-0.0101884
	0.480214	-0.00294684		0.479943	-0.00977087
	0.480325	-0.00175829		0.48008	-0.0089777
	0.480459	-0.00129744		0.480214	-0.00746599
	0.480598	0.0033416		0.480325	-0.00567648
	0.480716	0.00516314		0.480459	-0.00428963
	0.480853	0.0050317		0.480598	0.000708301
	0.480953	0.00497434		0.480716	0.0015702
	0.48106	0.00679376		0.480853	0.00160537
	0.481193	0.00816202		0.480953	0.00197295
	0.481354	0.00906925		0.48106	0.00305345
	0.48145	0.00779921		0.481193	0.00493823
	0.481544	0.00869941		0.481354	0.00470469
	0.481668	0.00549651		0.48145	0.00457148
	0.481819	0.00289623		0.481544	0.00509961
	0.481935	0.00579959		0.481668	0.00189115
	0.482047	0.00363156		0.481819	-0.000539966
	0.482134	0.00577798		0.481935	0.0010123
	0.482239	0.0046697		0.482047	-0.000659585
	0.482355	0.00407413		0.482134	9.62186e-05
	0.482498	0.00573857		0.482239	-0.00106209
	0.482645	0.00779323		0.482355	-0.00186115
	0.482789	0.00321401		0.482498	-0.000469719
	0.48291	0.00137416		0.482645	0.00175708
	0.483027	-0.00108223		0.482789	-0.0008288
	0.483159	0.000664237		0.48291	-0.000726202
	0.483271	0.00266165		0.483027	-0.00106569
	0.483388	-1.7279e-05		0.483159	-0.00150128
	0.483528	0.00106922		0.483271	-0.000217156
	0.483668	0.00351938		0.483388	-0.0040786
	0.483796	0.00464031		0.483528	-0.00270539
	0.48393	0.0047611		0.483668	-0.00196627
	0.484088	0.00476778		0.483796	-0.00117694
	0.484197	0.00778459		0.48393	-0.00205911
	0.484313	0.00430759		0.484088	-0.000739314
	0.484431	0.00605116		0.484197	0.00207646
	0.484571	0.00827341		0.484313	-0.000346327
	0.484688	0.00809513		0.484431	-0.00236202
	0.484789	0.00886407		0.484571	-0.000721611
	0.484919	0.00552993		0.484688	-0.000676998
	0.485032	0.00491855		0.484789	0.000550167
	0.485146	0.00426893		0.484919	-0.000814027
	0.485244	0.00176492		0.485032	-0.000836808
	0.485335	0.0007138		0.485146	-0.0018659
	0.485451	-0.000174942		0.485244	-0.00332252
	0.485567	-0.000623507		0.485335	-0.00530168
	0.485715	-0.000408059		0.485451	-0.00514879
	0.485858	-0.00497238		0.485567	-0.00473879
	0.485966	-0.00538177		0.485715	-0.00483157
	0.486096	-0.00760298		0.485858	-0.00943221
	0.48621	-0.00870615		0.485966	-0.00982062
	0.486328	-0.0080474		0.486096	-0.0115906
	0.486473	-0.0118462		0.48621	-0.0124847
	0.486586	-0.0146683		0.486328	-0.0121582
	0.486703	-0.0133095		0.486473	-0.01598
	0.48683	-0.0106342		0.486586	-0.018524
	0.486926	-0.00849667		0.486703	-0.0167153
	0.487044	-0.00800795		0.48683	-0.0137413
	0.487174	-0.00592858		0.486926	-0.0118676
	0.487305	-0.0071543		0.487044	-0.0112786
	0.487429	-0.00883091		0.487174	-0.00983122
	0.487564	-0.00998122		0.487305	-0.00973097
	0.487714	-0.00908212		0.487429	-0.0116453
	0.487857	-0.00794734		0.487564	-0.0129786
	0.487968	-0.00758708		0.487714	-0.0127203
	0.4881	-0.00749401		0.487857	-0.0101064
	0.488228	-0.00774773		0.487968	-0.00943491
	0.488342	-0.00806777		0.4881	-0.00947316
	0.488448	-0.00792901		0.488228	-0.00930507
	0.488562	-0.00737064		0.488342	-0.00882163
	0.488694	-0.00533533		0.488448	-0.00803404
	0.488807	-0.0048303		0.488562	-0.00662631
	0.488934	-0.00304774		0.488694	-0.00448829
	0.489055	-0.00331761		0.488807	-0.00362937
	0.489174	-0.00226048		0.488934	-0.00124325
	0.489288	-0.000611076		0.489055	-0.00038909
	0.489391	0.00151743		0.489174	5.75107e-05
	0.48948	0.00151077		0.489288	0.00200301
	0.489563	0.00233477		0.489391	0.00289886
	0.489665	0.00372942		0.48948	0.00259283
	0.489777	0.0030213		0.489563	0.00429922
	0.489875	0.00561273		0.489665	0.00465488
	0.489996	0.00911543		0.489777	0.00360138
	0.490147	0.0114354		0.489875	0.00637568
	0.490285	0.0124001		0.489996	0.00822227
	0.490399	0.0137832		0.490147	0.010701
	0.490532	0.0137456		0.490285	0.0100437
	0.490654	0.0162251		0.490399	0.0116399
	0.490768	0.015578		0.490532	0.0113722
	0.490871	0.0153631		0.490654	0.0139849
	0.490997	0.0163526		0.490768	0.013798
	0.4911	0.0152532		0.490871	0.0135386
	0.491227	0.0155321		0.490997	0.0143205
	0.49133	0.0149857		0.4911	0.0117066
	0.491469	0.0142734		0.491227	0.011045
	0.491573	0.0104927		0.49133	0.00952528
	0.491702	0.0121345		0.491469	0.00775683
	0.491811	0.0149031		0.491573	0.00388895
	0.491929	0.015957		0.491702	0.00462907
	0.492032	0.017404		0.491811	0.00693481
	0.492155	0.0176134		0.491929	0.00750757
	0.492272	0.0175553		0.492032	0.00753341
	0.492415	0.0137509		0.492155	0.00743387
	0.49252	0.0119061		0.492272	0.0062492
	0.49263	0.0124565		0.492415	0.00223706
	0.492761	0.0100282		0.49252	0.0002661
	0.492878	0.00757732		0.49263	-0.000562153
	0.492981	0.00464047		0.492761	-0.00298563
	0.493089	0.00466241		0.492878	-0.00398665
	0.493205	0.0021673		0.492981	-0.00914021
	0.493319	0.000953194		0.493089	-0.00917205
	0.493451	-0.000450893		0.493205	-0.0110166
	0.493598	-0.00041954		0.493319	-0.0124154
	0.493738	-0.00316582		0.493451	-0.0128956
	0.493848	-0.00519948		0.493598	-0.0136556
	0.493973	-0.0063628		0.493738	-0.0156106
	0.494092	-0.00726756		0.493848	-0.0165948
	0.494231	-0.00589343		0.493973	-0.0174287
	0.494346	-0.0104611		0.494092	-0.0160998
	0.494491	-0.0139436		0.494231	-0.0152002
	0.494627	-0.0159611		0.494346	-0.016258
	0.494705	-0.0180204		0.494491	-0.0193626
	0.494834	-0.0187315		0.494627	-0.0205095
	0.494981	-0.0190566		0.494705	-0.0184942
	0.495114	-0.0203857		0.494834	-0.0189656
	0.495232	-0.0176506		0.494981	-0.0198752
	0.495331	-0.0162188		0.495114	-0.0219282
	0.495459	-0.016925		0.495232	-0.0210389
	0.495576	-0.0160966		0.495331	-0.018614
	0.495664	-0.0155105		0.495459	-0.0194978
	0.495759	-0.0145882		0.495576	-0.0180301
	0.495894	-0.0140213		0.495664	-0.0160941
	0.495999	-0.00928184		0.495759	-0.0141949
	0.496091	-0.0101633		0.495894	-0.0140839
	0.496195	-0.0116219		0.495999	-0.00911445
	0.496325	-0.00870566		0.496091	-0.01028
	0.496438	-0.00642083		0.496195	-0.0106544
	0.496592	-0.0081797		0.496325	-0.00893772
	0.496727	-0.00537991		0.496438	-0.00573382
	0.496841	-0.00729939		0.496592	-0.006803
	0.496969	-0.00712186		0.496727	-0.00452656
	0.497095	-0.00798917		0.496841	-0.00567318
	0.497194	-0.00688875		0.496969	-0.00416025
	0.49732	-0.00794783		0.497095	-0.00486746
	0.497485	-0.0102198		0.497194	-0.00266774
	0.497614	-0.0102596		0.49732	-0.00314398
	0.497714	-0.0107607		0.497485	-0.00479135
	0.497794	-0.00924812		0.497614	-0.00490927
	0.497892	-0.00868173		0.497714	-0.00551943
	0.497995	-0.00818724		0.497794	-0.00425354
	0.498104	-0.00683854		0.497892	-0.00207244
	0.498193	-0.00820036		0.497995	-0.00247977
	0.498304	-0.00762857		0.498104	-0.000790656
	0.498449	-0.00559636		0.498193	-0.00151338
	0.49858	-0.00128429		0.498304	-0.00157349
	0.49871	-0.000216125		0.498449	0.000244682
	0.498849	0.00101436		0.49858	0.005266
	0.498958	0.00394057		0.49871	0.00595457
	0.499048	0.00696825		0.498849	0.00689491
	0.49916	0.00710987		0.498958	0.0078903
	0.499287	0.0106372		0.499048	0.0115154
	0.499389	0.0115156		0.49916	0.0131517
	0.499509	0.0138467		0.499287	0.0170989
	0.499615	0.0131093		0.499389	0.0178499
	0.499733	0.0178795		0.499509	0.0218155
	0.499857	0.0185848		0.499615	0.0212382
	0.499962	0.0182541		0.499733	0.0254861
	0.500076	0.0193215		0.499857	0.025523
	0.500191	0.0218974		0.499962	0.0265774
	0.500281	0.0232657		0.500076	0.0272421
	0.500386	0.02237		0.500191	0.0294347
	0.500479	0.0224738		0.500281	0.0294659
	0.500599	0.024858		0.500386	0.0288507
	0.500742	0.0246433		0.500479	0.0290981
	0.500836	0.0275275		0.500599	0.031879
	0.500966	0.0257089		0.500742	0.0311549
	0.501088	0.0263716		0.500836	0.0346804
	0.501194	0.0268825		0.500966	0.0349072
	0.501336	0.0275339		0.501088	0.0342462
	0.501425	0.0258751		0.501194	0.0354106
	0.501536	0.024094		0.501336	0.0360789
	0.501651	0.0259606		0.501425	0.0325312
	0.501762	0.024554		0.501536	0.0320932
	0.501866	0.02048		0.501651	0.0333968
	0.501969	0.020736		0.501762	0.0333387
	0.502086	0.0213205		0.501866	0.0288706
	0.502187	0.0181451		0.501969	0.0279174
	0.50229	0.0177984		0.502086	0.0298659
	0.502386	0.0154743		0.502187	0.0258194
	0.50247	0.0145096		0.50229	0.0240103
	0.502601	0.0137048		0.502386	0.022066
	0.50273	0.0105315		0.50247	0.019141
	0.502829	0.00878314		0.502601	0.0174658
	0.502954	0.00829283		0.50273	0.0150984
	0.503063	0.00529049		0.502829	0.0145868
	0.503182	0.00423704		0.502954	0.0136717
	0.503309	0.00496444		0.503063	0.01169
	0.503422	0.00384466		0.503182	0.0101101
	0.503536	0.00124501		0.503309	0.0106289
	0.50364	-0.00101004		0.503422	0.00917519
	0.50375	-0.00297214		0.503536	0.00576205
	0.503856	-0.00239173		0.50364	0.00464989
	0.503963	-0.00467189		0.50375	0.00371246
	0.504103	-0.00434959		0.503856	0.00383891
	0.504233	-0.00334149		0.503963	0.00220528
	0.504353	-0.00465261		0.504103	0.00227971
	0.504478	-0.00488567		0.504233	0.00312293
	0.504602	-0.00535238		0.504353	0.00282137
	0.50471	-0.00465321		0.504478	0.00233245
	0.504814	-0.00714296		0.504602	0.00170558
	0.504939	-0.00660097		0.50471	0.00450709
	0.505041	-0.00902079		0.504814	0.00268844
	0.505125	-0.0111527		0.504939	0.00373282
	0.50524	-0.0131289		0.505041	0.00199038
	0.505357	-0.0124395		0.505125	-0.000370415
	0.505459	-0.0105206		0.50524	-0.0024673
	0.505579	-0.00918196		0.505357	-0.00221509
	0.505712	-0.0114787		0.505459	-8.06082e-05
	0.505836	-0.0134648		0.505579	0.000978927
	0.505984	-0.0126329		0.505712	-0.00251321
	0.506113	-0.00950772		0.505836	-0.00444294
	0.506217	-0.00628344		0.505984	-0.0054537
	0.506317	-0.00285984		0.506113	-0.00352835
	0.506407	-0.00109115		0.506217	-0.000888303
	0.506521	0.000391938		0.506317	-0.00143296
	0.506627	0.00291218		0.506407	0.000209449
	0.50675	0.00384785		0.506521	0.00130467
	0.506842	0.00511363		0.506627	0.00312876
	0.506978	0.00798315		0.50675	0.0033724
	0.507079	0.0115742		0.506842	0.00337601
	0.507192	0.0133649		0.506978	0.00697088
	0.507327	0.0144856		0.507079	0.0104072
	0.507456	0.0145296		0.507192	0.0102795
	0.507568	0.0127903		0.507327	0.0119727
	0.507681	0.0143983		0.507456	0.011965
	0.507796	0.0147095		0.507568	0.0114326
	0.507903	0.0154305		0.507681	0.0123418
	0.508027	0.0141528		0.507796	0.0117527
	0.508136	0.0144859		0.507903	0.0131351
	0.508235	0.0124573		0.508027	0.0119899
	0.508365	0.014822		0.508136	0.0126796
	0.508457	0.0157641		0.508235	0.0111772
	0.508561	0.0170329		0.508365	0.0139251
	0.508694	0.0158045		0.508457	0.0133252
	0.508776	0.016021		0.508561	0.0137079
	0.508869	0.018973		0.508694	0.0116946
	0.50897	0.0212418		0.508776	0.0109928
	0.509094	0.0195529		0.508869	0.0135774
	0.509214	0.0165162		0.50897	0.0152849
	0.509322	0.0195832		0.509094	0.0133164
	0.509448	0.0208804		0.509214	0.0119717
	0.50956	0.0203897		0.509322	0.0148201
	0.509671	0.0223728		0.509448	0.0159236
	0.509772	0.0260798		0.50956	0.0140185
	0.509876	0.0294881		0.509671	0.0157262
	0.509969	0.0305561		0.509772	0.0194856
	0.510072	0.0318901		0.509876	0.0234403
	0.51019	0.0299606		0.509969	0.0251042
	0.510303	0.0290221		0.510072	0.0277224
	0.510407	0.0285301		0.51019	0.0270416
	0.510504	0.0302133		0.510303	0.0276168
	0.510591	0.0312058		0.510407	0.0275804
	0.510701	0.0306282		0.510504	0.0292422
	0.510832	0.0315235		0.510591	0.0307408
	0.510946	0.034877		0.510701	0.0311465
	0.511039	0.0323754		0.510832	0.0310981
	0.51116	0.0322313		0.510946	0.0348843
	0.511283	0.0345559		0.511039	0.0338664
	0.511386	0.0356622		0.51116	0.0341449
	0.511507	0.0356072		0.511283	0.0368287
	0.511618	0.0341193		0.511386	0.0378203
	0.51171	0.0321101		0.511507	0.0386023
	0.51182	0.0316039		0.511618	0.0382707
	0.51196	0.0301443		0.51171	0.0363525
	0.512062	0.0294263		0.51182	0.0370194
	0.51218	0.0295787		0.51196	0.0357714
	0.512294	0.0302976		0.512062	0.035657
	0.512384	0.0275249		0.51218	0.0349173
	0.512463	0.0255084		0.512294	0.0348539
	0.51259	0.0236009		0.512384	0.0328301
	0.512688	0.0232068		0.512463	0.0307777
	0.512795	0.025357		0.51259	0.029089
	0.512933	0.0241439		0.512688	0.0301387
	0.513018	0.0240758		0.512795	0.0306191
	0.513104	0.0225344		0.512933	0.0296023
	0.513209	0.0201907		0.513018	0.0277233
	0.513323	0.0154344		0.513104	0.0270229
	0.513436	0.0161231		0.513209	0.0247331
	0.513521	0.0135237		0.513323	0.0200369
	0.513624	0.0121258		0.513436	0.0210171
	0.513768	0.00950318		0.513521	0.0198953
	0.513888	0.00870958		0.513624	0.0158068
	0.514009	0.00923834		0.513768	0.0135535
	0.514112	0.00921343		0.513888	0.0150002
	0.51423	0.00858778		0.514009	0.0138842
	0.51435	0.010215		0.514112	0.0135382
	0.514449	0.00970713		0.51423	0.0123175
	0.514568	0.0103485		0.51435	0.0135163
	0.514668	0.0113624		0.514449	0.012816
	0.514792	0.0133755		0.514568	0.0123199
	0.514915	0.0148554		0.514668	0.014449
	0.51503	0.0174694		0.514792	0.015972
	0.515161	0.0143439		0.514915	0.015605
	0.515277	0.0139119		0.51503	0.0174957
	0.515391	0.0140777		0.515161	0.0141939
	0.515503	0.0148758		0.515277	0.0134504
	0.51562	0.0133643		0.515391	0.0134859
	0.515735	0.013488		0.515503	0.0134698
	0.515856	0.0135143		0.51562	0.0123803
	0.515932	0.0149675		0.515735	0.0119289
	0.516041	0.0178142		0.515856	0.0109348
	0.516136	0.0204981		0.515932	0.0125426
	0.516241	0.0235161		0.516041	0.0150408
	0.516346	0.0273839		0.516136	0.0167578
	0.51649	0.0299432		0.516241	0.0183757
	0.516581	0.0315805		0.516346	0.0215036
	0.516667	0.0325887		0.51649	0.023382
	0.516771	0.0299167		0.516581	0.0247112
	0.516883	0.0312404		0.516667	0.0248332
	0.516976	0.0325339		0.516771	0.0233002
	0.517072	0.0340721		0.516883	0.023172
	0.517173	0.0319191		0.516976	0.0245137
	0.517283	0.0296338		0.517072	0.0256852
	0.517374	0.026632		0.517173	0.0232975
	0.517487	0.0258648		0.517283	0.0201271
	0.517576	0.028727		0.517374	0.0173601
	0.517688	0.0300017		0.517487	0.0164353
	0.517777	0.0301252		0.517576	0.0172205
	0.517904	0.0276226		0.517688	0.018295
	0.517995	0.026821		0.517777	0.0186973
	0.518083	0.0253915		0.517904	0.0169058
	0.518195	0.0232089		0.517995	0.0156593
	0.518283	0.0231875		0.518083	0.0150363
	0.518386	0.0187167		0.518195	0.0114395
	0.518509	0.0166916		0.518283	0.0110652
	0.51865	0.0172629		0.518386	0.00724604
	0.518756	0.0186698		0.518509	0.00311242
	0.51886	0.0179751		0.51865	0.00342433
	0.518956	0.0158313		0.518756	0.00392362
	0.519054	0.0156007		0.51886	0.00284806
	0.519149	0.0164327		0.518956	0.00228385
	0.519262	0.0130382		0.519054	0.0017963
	0.519352	0.0112637		0.519149	0.00371341
	0.519475	0.0116563		0.519262	-0.00111883
	0.51958	0.0114004		0.519352	-0.00358441
	0.519691	0.0119023		0.519475	-0.00269482
	0.519784	0.00997293		0.51958	-0.00245428
	0.519873	0.00843443		0.519691	-0.00180669
	0.519984	0.00912097		0.519784	-0.00393398
	0.520098	0.0102348		0.519873	-0.0049038
	0.520206	0.00960851		0.519984	-0.00311223
	0.520307	0.0109202		0.520098	-0.00228612
	0.520423	0.0105698		0.520206	-0.00258745
	0.520543	0.0120533		0.520307	-0.000339275
	0.520662	0.00984063		0.520423	0.000612099
	0.52076	0.00975235		0.520543	0.00273655
	0.520827	0.00952331		0.520662	0.00142956
	0.520919	0.00920394		0.52076	0.00197287
	0.52105	0.0099901		0.520827	0.00212626
	0.521167	0.00866665		0.520919	0.00238529
	0.521301	0.00739747		0.52105	0.00324238
	0.521406	0.00522946		0.521167	0.00321717
	0.521503	0.00331264		0.521301	0.0026216
	0.521618	0.00261399		0.521406	0.00146268
	0.521722	0.00308649		0.521503	-0.000977197
	0.521841	0.00292197		0.521618	-0.00423171
	0.521939	0.000578431		0.521722	-0.00319276
	0.522046	0.00319775		0.521841	-0.00387536
	0.522177	0.00455578		0.521939	-0.00647963
	0.522304	0.00548091		0.522046	-0.00333594
	0.52243	0.00718884		0.522177	-0.00188274
	0.522514	0.00692876		0.522304	2.09345e-05
	0.522642	0.00757		0.52243	0.00138333
	0.522731	0.00829937		0.522514	0.00287322
	0.522818	0.0112317		0.522642	0.00347374
	0.522928	0.0111326		0.522731	0.00371008
	0.523045	0.00908847		0.522818	0.00670817
	0.523138	0.00906492		0.522928	0.00704683
	0.523246	0.00898479		0.523045	0.00724621
	0.52335	0.00675047		0.523138	0.00675807
	0.523443	0.00690781		0.523246	0.00643832
	0.523525	0.00371183		0.52335	0.0047705
	0.523644	0.00118864		0.523443	0.00443302
	0.523758	-0.000745343		0.523525	0.00173745
	0.523858	-0.00470702		0.523644	-0.000508518
	0.523986	-0.00629814		0.523758	-0.00353208
	0.524097	-0.00794928		0.523858	-0.00911845
	0.52421	-0.00913272		0.523986	-0.00960346
	0.5243	-0.0120555		0.524097	-0.00970934
	0.524389	-0.0148889		0.52421	-0.0116952
	0.524501	-0.0182311		0.5243	-0.014457
	0.524652	-0.0175775		0.524389	-0.0175554
	0.524769	-0.020315		0.524501	-0.0182159
	0.52487	-0.0212534		0.524652	-0.0174777
	0.524974	-0.0198105		0.524769	-0.0216193
	0.525087	-0.0212285		0.52487	-0.0225514
	0.525171	-0.0204761		0.524974	-0.0212302
	0.525272	-0.0193242		0.525087	-0.0205488
	0.525371	-0.0190923		0.525171	-0.020977
	0.525455	-0.0219189		0.525272	-0.019366
	0.525548	-0.0231147		0.525371	-0.019175
	0.525649	-0.0240369		0.525455	-0.02301
	0.525729	-0.0262823		0.525548	-0.0237528
	0.525824	-0.02192		0.525649	-0.0229999
	0.525928	-0.021942		0.525729	-0.0247675
	0.526054	-0.0220322		0.525824	-0.0209866
	0.526171	-0.0211945		0.525928	-0.0208175
	0.526252	-0.0184717		0.526054	-0.021692
	0.526347	-0.014151		0.526171	-0.0200947
	0.526453	-0.0107935		0.526252	-0.0189952
	0.526558	-0.0119309		0.526347	-0.0150912
	0.526641	-0.0112434		0.526453	-0.0110615
	0.52674	-0.0143862		0.526558	-0.0118375
	0.526844	-0.0163214		0.526641	-0.0123409
	0.52695	-0.0169843		0.52674	-0.015621
	0.527055	-0.0173618		0.526844	-0.0175221
	0.52716	-0.0220809		0.52695	-0.0179788
	0.527263	-0.0258179		0.527055	-0.0183839
	0.527352	-0.0248116		0.52716	-0.0236771
	0.527455	-0.025589		0.527263	-0.0280632
	0.527548	-0.0278767		0.527352	-0.0300054
	0.527656	-0.0340368		0.527455	-0.0317396
	0.527756	-0.0350655		0.527548	-0.03521
	0.527826	-0.0367713		0.527656	-0.0415267
	0.527912	-0.0394498		0.527756	-0.04229
	0.528023	-0.0425259		0.527826	-0.0436953
	0.528143	-0.0477824		0.527912	-0.0468463
	0.528253	-0.0513901		0.528023	-0.0508958
	0.528372	-0.0510658		0.528143	-0.0545076
	0.528479	-0.0523624		0.528253	-0.0582346
	0.528606	-0.0536291		0.528372	-0.0579013
	0.528728	-0.0560464		0.528479	-0.0599182
	0.528828	-0.0554919		0.528606	-0.0593135
	0.528935	-0.0592632		0.528728	-0.0627817
	0.529043	-0.0567261		0.528828	-0.0602411
	0.529137	-0.0553057		0.528935	-0.0645163
	0.529214	-0.0543867		0.529043	-0.0622871
	0.529335	-0.0558682		0.529137	-0.0588224
	0.529446	-0.0586561		0.529214	-0.0587437
	0.529551	-0.0576545		0.529335	-0.0596701
	0.529648	-0.0569171		0.529446	-0.0616192
	0.529776	-0.0559586		0.529551	-0.0632804
	0.529878	-0.0525081		0.529648	-0.0628983
	0.52995	-0.0531142		0.529776	-0.0640207
	0.530045	-0.0550386		0.529878	-0.0586483
	0.53013	-0.0548977		0.52995	-0.0598392
	0.530255	-0.0542701		0.530045	-0.0613243
	0.530363	-0.0533304		0.53013	-0.0617867
	0.530466	-0.0512598		0.530255	-0.0628042
	0.530559	-0.0505199		0.530363	-0.06122
	0.53067	-0.0445283		0.530466	-0.0587926
	0.530787	-0.0420759		0.530559	-0.059454
	0.530893	-0.0418144		0.53067	-0.0536953
	0.530996	-0.04133		0.530787	-0.0532477
	0.531083	-0.0416696		0.530893	-0.05213
	0.531204	-0.0408796		0.530996	-0.0527468
	0.531335	-0.0397969		0.531083	-0.0526537
	0.531435	-0.0394248		0.531204	-0.0501536
	0.531504	-0.0403624		0.531335	-0.0492643
	0.531613	-0.0381861		0.531435	-0.0500512
	0.531721	-0.0355215		0.531504	-0.0512417
	0.53183	-0.0319811		0.531613	-0.0493392
	0.531928	-0.0297167		0.531721	-0.0460647
	0.532019	-0.0272436		0.53183	-0.0434589
	0.532131	-0.0239717		0.531928	-0.0413165
	0.532238	-0.0207431		0.532019	-0.0382025
	0.532343	-0.0202248		0.532131	-0.0328603
	0.532458	-0.0154686		0.532238	-0.0280133
	0.532559	-0.0167838		0.532343	-0.0228447
	0.532649	-0.0138544		0.532458	-0.0176893
	0.532769	-0.0153736		0.532559	-0.0191732
	0.532869	-0.0155703		0.532649	-0.01532
	0.532955	-0.0152682		0.532769	-0.0164566
	0.533039	-0.0120532		0.532869	-0.0160949
	0.533125	-0.0125929		0.532955	-0.0163593
	0.533218	-0.0160595		0.533039	-0.0114733
	0.533311	-0.0143527		0.533125	-0.0113753
	0.533399	-0.0130346		0.533218	-0.0127725
	0.533491	-0.0162753		0.533311	-0.0104681
	0.533586	-0.0164107		0.533399	-0.0103697
	0.533673	-0.0159652		0.533491	-0.0137499
	0.533788	-0.0189407		0.533586	-0.0135148
	0.53388	-0.0186308		0.533673	-0.0132754
	0.533989	-0.018794		0.533788	-0.0157603
	0.534097	-0.0197259		0.53388	-0.0167889
	0.534192	-0.0156261		0.533989	-0.0168132
	0.534295	-0.0156812		0.534097	-0.0164733
	0.534414	-0.0152172		0.534192	-0.0083906
	0.534491	-0.0123783		0.534295	-0.00876713
	0.53458	-0.00945509		0.534414	-0.00962412
	0.534676	-0.005398		0.534491	-0.00645379
	0.53479	-0.00496801		0.53458	-0.00192372
	0.5349	-0.00131292		0.534676	0.00248889
	0.534983	0.00213325		0.53479	0.0030783
	0.535082	0.00334091		0.5349	0.0062685
	0.535192	0.00344829		0.534983	0.0105056
	0.535263	0.00476045		0.535082	0.012116
	0.535368	0.0033477		0.535192	0.0124865
	0.535498	0.00473372		0.535263	0.0121321
	0.535603	0.00452952		0.535368	0.0117518
	0.535722	0.00968838		0.535498	0.0127862
	0.535829	0.0101268		0.535603	0.0129583
	0.535928	0.0122099		0.535722	0.0184257
	0.536029	0.0122124		0.535829	0.019129
	0.53615	0.0119834		0.535928	0.019447
	0.536243	0.0123862		0.536029	0.018652
	0.536337	0.0127968		0.53615	0.0181524
	0.536446	0.0127906		0.536243	0.0181214
	0.536558	0.0144632		0.536337	0.0187188
	0.536637	0.00991139		0.536446	0.0197398
	0.536761	0.00910713		0.536558	0.020927
	0.536873	0.0116888		0.536637	0.0168834
	0.536976	0.00848629		0.536761	0.0149842
	0.537054	0.00614074		0.536873	0.014635
	0.537133	0.00288675		0.536976	0.0112057
	0.537229	-0.00243125		0.537054	0.00841311
	0.537298	-0.00669142		0.537133	0.00553922
	0.537379	-0.00782931		0.537229	-0.00043206
	0.537489	-0.00912596		0.537298	-0.00514248
	0.537568	-0.00981821		0.537379	-0.00376932
	0.537652	-0.0135027		0.537489	-0.00594797
	0.537746	-0.0159287		0.537568	-0.00749577
	0.53786	-0.017406		0.537652	-0.00989573
	0.537931	-0.0195489		0.537746	-0.0117379
	0.538046	-0.0201328		0.53786	-0.0133965
	0.538156	-0.0177011		0.537931	-0.0151876
	0.538266	-0.0177832		0.538046	-0.0159792
	0.538351	-0.0184702		0.538156	-0.0141471
	0.538467	-0.0182051		0.538266	-0.0136264
	0.53856	-0.0194156		0.538351	-0.0144149
	0.538661	-0.0171793		0.538467	-0.014268
	0.538769	-0.0182094		0.53856	-0.0162431
	0.538867	-0.0204138		0.538661	-0.013162
	0.538969	-0.0203914		0.538769	-0.0164855
	0.539084	-0.018416		0.538867	-0.0173553
	0.539199	-0.017769		0.538969	-0.0191996
	0.539312	-0.0149091		0.539084	-0.0185754
	0.539434	-0.0144755		0.539199	-0.0194136
	0.539524	-0.0125964		0.539312	-0.0197556
	0.539618	-0.0102784		0.539434	-0.019525
	0.539741	-0.01007		0.539524	-0.0180364
	0.539834	-0.0101358		0.539618	-0.0172073
	0.539923	-0.012273		0.539741	-0.0164583
	0.540028	-0.0120631		0.539834	-0.0171996
	0.540116	-0.0106022		0.539923	-0.0192317
	0.540225	-0.00665792		0.540028	-0.0221154
	0.540339	-0.00608118		0.540116	-0.0205367
	0.540439	-0.00663152		0.540225	-0.0181463
	0.540543	-0.00173339		0.540339	-0.0177637
	0.54063	0.00151518		0.540439	-0.016264
	0.540727	0.00408002		0.540543	-0.0137476
	0.540838	0.00200045		0.54063	-0.0117284
	0.540975	0.000963053		0.540727	-0.00877299
	0.541075	8.62334e-05		0.540838	-0.0106309
	0.541176	0.00283845		0.540975	-0.0101514
	0.541257	0.00217736		0.541075	-0.0104418
	0.541381	0.00381082		0.541176	-0.00594604
	0.541483	0.00411958		0.541257	-0.00683502
	0.541579	0.00681281		0.541381	-0.00657332
	0.541673	0.00623279		0.541483	-0.00596128
	0.541772	0.00803245		0.541579	-0.0026698
	0.541867	0.00937034		0.541673	-0.00193771
	0.541945	0.00923771		0.541772	0.00147012
	0.542061	0.00656518		0.541867	0.00338458
	0.542167	0.00687946		0.541945	0.00421614
	0.542226	0.00809665		0.542061	0.0027567
	0.542294	0.00812665		0.542167	0.00351837
	0.542386	0.0105369		0.542226	0.00571893
	0.542491	0.0116739		0.542294	0.00394226
	0.542586	0.0146904		0.542386	0.00411964
	0.542676	0.0117519		0.542491	0.00526779
	0.542786	0.0138201		0.542586	0.0089635
	0.542873	0.0114386		0.542676	0.00524127
	0.542966	0.0117045		0.542786	0.00768057
	0.543065	0.0102884		0.542873	0.0074924
	0.543146	0.0093376		0.542966	0.0081344
	0.543238	0.00892072		0.543065	0.00734801
	0.54334	0.0104063		0.543146	0.00595419
	0.543427	0.0101906		0.543238	0.00311269
	0.543514	0.0129929		0.54334	0.00377212
	0.543617	0.0105061		0.543427	0.00215834
	0.543722	0.0110351		0.543514	0.00594673
	0.543818	0.0126293		0.543617	0.00515678
	0.543897	0.0147411		0.543722	0.00520304
	0.543995	0.0138557		0.543818	0.006317
	0.544112	0.0152769		0.543897	0.00838722
	0.544224	0.0136601		0.543995	0.00724015
	0.544309	0.0173104		0.544112	0.00853145
	0.544397	0.0169622		0.544224	0.00512563
	0.544468	0.0181817		0.544309	0.0077684
	0.544551	0.0165042		0.544397	0.00668652
	0.544642	0.0133566		0.544468	0.00792097
	0.54475	0.0164678		0.544551	0.00512907
	0.544862	0.0129511		0.544642	0.000965973
	0.544959	0.0110119		0.54475	0.00349345
	0.545025	0.0110153		0.544862	-0.000535818
	0.545114	0.010709		0.544959	-0.00313251
	0.545201	0.00948615		0.545025	-0.00301412
	0.545284	0.010115		0.545114	-0.00410511
	0.545375	0.00819712		0.545201	-0.00564333
	0.545485	0.00674528		0.545284	-0.00642346
	0.545601	0.00161416		0.545375	-0.00813837
	0.545698	-0.000841943		0.545485	-0.011151
	0.545832	-0.00343371		0.545601	-0.0166122
	0.545942	-0.00628277		0.545698	-0.019052
	0.546036	-0.00743779		0.545832	-0.0209535
	0.546157	-0.00918849		0.545942	-0.0235531
	0.546232	-0.0114844		0.546036	-0.0242611
	0.546315	-0.0146701		0.546157	-0.025748
	0.546421	-0.0165784		0.546232	-0.0279775
	0.546522	-0.0183194		0.546315	-0.0333488
	0.546613	-0.0211396		0.546421	-0.0341249
	0.54673	-0.0266626		0.546522	-0.034777
	0.546822	-0.0299018		0.546613	-0.0376668
	0.546918	-0.031532		0.54673	-0.0416504
	0.547026	-0.0320793		0.546822	-0.0448839
	0.547116	-0.0302555		0.546918	-0.0451633
	0.547181	-0.0291588		0.547026	-0.0452206
	0.547273	-0.028544		0.547116	-0.043126
	0.547355	-0.0309621		0.547181	-0.0415703
	0.547438	-0.0306156		0.547273	-0.0439906
	0.547516	-0.032047		0.547355	-0.0440843
	0.547594	-0.0333295		0.547438	-0.0449865
	0.547696	-0.0322829		0.547516	-0.0451994
	0.547784	-0.0331933		0.547594	-0.0474247
	0.54788	-0.0306394		0.547696	-0.0468896
	0.547994	-0.0304282		0.547784	-0.0478785
	0.548091	-0.0286435		0.54788	-0.045071
	0.548172	-0.0272313		0.547994	-0.0443472
	0.548258	-0.0269766		0.548091	-0.0446992
	0.548348	-0.0247855		0.548172	-0.0426624
	0.548459	-0.0278321		0.548258	-0.0418099
	0.548561	-0.0250016		0.548348	-0.0384278
	0.548686	-0.0200131		0.548459	-0.0408178
	0.548778	-0.0180167		0.548561	-0.0382289
	0.548882	-0.0156847		0.548686	-0.0343411
	0.548995	-0.0152223		0.548778	-0.0320299
	0.549082	-0.0159568		0.548882	-0.0285208
	0.549206	-0.0147506		0.548995	-0.0288675
	0.549306	-0.0151107		0.549082	-0.0283263
	0.549406	-0.014332		0.549206	-0.0274575
	0.549508	-0.0120791		0.549306	-0.0267266
	0.549611	-0.01295		0.549406	-0.0254861
	0.54973	-0.00971426		0.549508	-0.023536
	0.549818	-0.00904216		0.549611	-0.0246778
	0.549925	-0.00535911		0.54973	-0.0210897
	0.550009	-0.00636508		0.549818	-0.019269
	0.550109	-0.00210608		0.549925	-0.0140717
	0.550201	-0.00229356		0.550009	-0.0156002
	0.550345	-0.0034722		0.550109	-0.0116179
	0.550445	-0.00556371		0.550201	-0.0127706
	0.550527	-0.00616767		0.550345	-0.0108038
	0.550622	-0.00685271		0.550445	-0.0109712
	0.550713	-0.0059455		0.550527	-0.0106377
	0.550805	-0.00389562		0.550622	-0.0105891
	0.550873	-0.00599927		0.550713	-0.00795682
	0.550964	-0.00328468		0.550805	-0.00605022
	0.551052	-0.00232441		0.550873	-0.00749327
	0.551129	-0.00152549		0.550964	-0.00520396
	0.551218	-0.00489613		0.551052	-0.00285545
	0.551329	-0.00144902		0.551129	-0.00155034
	0.551441	-0.00121618		0.551218	-0.00291902
	0.551524	-0.000311367		0.551329	0.000914262
	0.551618	-0.00166778		0.551441	0.001698
	0.551698	0.00556551		0.551524	0.00308814
	0.551796	0.00678023		0.551618	0.00208176
	0.551896	0.00608992		0.551698	0.00880759
	0.552017	0.00692136		0.551796	0.010237
	0.552102	0.00652747		0.551896	0.0105119
	0.552189	0.00456898		0.552017	0.0133351
	0.552288	0.00441992		0.552102	0.0136034
	0.552402	0.00503086		0.552189	0.0135282
	0.552507	0.00410769		0.552288	0.0139764
	0.552614	0.00523658		0.552402	0.0157146
	0.552681	0.00835422		0.552507	0.0150686
	0.552768	0.0084626		0.552614	0.0148456
	0.552827	0.0112087		0.552681	0.0176342
	0.55292	0.0158205		0.552768	0.0157859
	0.552986	0.0121137		0.552827	0.0188929
	0.553073	0.0132038		0.55292	0.020757
	0.553177	0.0133296		0.552986	0.0181008
	0.55326	0.0162783		0.553073	0.0210368
	0.553354	0.0162265		0.553177	0.0207334
	0.55343	0.0139563		0.55326	0.0213725
	0.553512	0.0150848		0.553354	0.0230604
	0.553621	0.0158921		0.55343	0.0214864
	0.553702	0.0141627		0.553512	0.0242997
	0.553807	0.013753		0.553621	0.0254805
	0.553901	0.0122148		0.553702	0.0242147
	0.554005	0.0134677		0.553807	0.0222647
	0.554112	0.00908813		0.553901	0.0210098
	0.554208	0.00919469		0.554005	0.0231062
	0.554296	0.00852193		0.554112	0.0181944
	0.554384	0.00618385		0.554208	0.0173675
	0.55448	0.00553978		0.554296	0.0172213
	0.55457	0.00638911		0.554384	0.0144089
	0.554681	0.00542736		0.55448	0.0145363
	0.554763	0.00512982		0.55457	0.0151569
	0.554829	0.00650548		0.554681	0.0131432
	0.554912	0.00478958		0.554763	0.0133329
	0.555005	0.00394153		0.554829	0.0134003
	0.555095	0.00243907		0.554912	0.0123029
	0.555185	0.00296375		0.555005	0.011324
	0.555292	0.000321441		0.555095	0.0115403
	0.555404	0.000491576		0.555185	0.0126866
	0.555488	0.00196619		0.555292	0.0109672
	0.555588	0.00161211		0.555404	0.0113252
	0.555688	0.000558145		0.555488	0.0130034
	0.555808	0.00172693		0.555588	0.0143342
	0.555939	0.00178445		0.555688	0.0131644
	0.556026	-0.000612096		0.555808	0.0150907
	0.556109	0.00104986		0.555939	0.0156517
	0.556216	0.00382346		0.556026	0.0127399
	0.556293	0.00571208		0.556109	0.0132327
	0.556372	0.00770455		0.556216	0.017375
	0.556461	0.0106863		0.556293	0.0187662
	0.556567	0.0162816		0.556372	0.0214899
	0.556664	0.0158949		0.556461	0.0241173
[truncated: 7,591 more rows]
